# Supplementary material for: ATRX inactivation disrupts global chromatin state and topology to dysregulate neurodevelopmental pathways in glioma pathogenesis
Source: Nucleic Acids Res. 2026 Jun 24;54(12):gkag644. doi: 10.1093/nar/gkag644 (PMC13291608; doi:10.1093/nar/gkag644)
Supplement: gkag644_Supplemental_Files [file gkag644_supplemental_files.zip]

Archive with 2 entries (2 files):
- SupplementaryFigsandtext_30042026.pdf
- SupplementaryTable_final_24042026_145pm.xlsx
