# Supplementary material for: ATRX inactivation disrupts global chromatin state and topology to dysregulate neurodevelopmental pathways in glioma pathogenesis
Source: Nucleic Acids Res. 2026 Jun 24;54(12):gkag644. doi: 10.1093/nar/gkag644 (PMC13291608; doi:10.1093/nar/gkag644)
Supplement: gkag644_Supplemental_Files [file gkag644_supplemental_files.zip › SupplementaryTable_final_24042026_145pm.xlsx]

## Sheet: Supplementary Table-1
Supplementary Table-1 : List of shRNA used in the study
Gene	Target sequence
Wnt5a shRNA 1	CCTGTTCAGATGTCAGAAGTA
Wnt5a shRNA 2	GTGGATCAGTTCGTGTGCAAA
Slitrk6 shRNA 1	CACTGTCAGGAGCGCAATATA
Slitrk6 shRNA 2	ATATGCCTCCACAATCTATAA
Trim28 shRNA	AGACATCGTGGAGAATTATTT

## Sheet: Supplementary Table-2
Supplementary Table 2: Commercially available antibodies and dilutions used for immunohistochemistry and western blot
Target	Merchant, Catalog Number	Application
Ki-67 (D3B5)	Cell Signaling, #9129	IHC (1:1000)
Cleaved Caspase-8	Cell Signaling, #9748	IHC (1:200)
Trim28	Abcam, # ab10483	Western Blot (1:1000)
Wnt5a	Thermo, # PA5-88735	Western Blot (1:500)
Slitrk6	Thermo, # PA5-120867	Western Blot (1:500)
Vinculin	Cell Signaling, #13901S	Western Blot (1:1000)
GAPDH	Abcam, # ab9485	Western Blot (1:1000)
Goat Anti-Rabbit IgG	Biorad, # 1706515	Western Blot (1:5000)

## Sheet: Supplementary Table-3
Supplementary Table-3 : List of qPCR primers used in the study
Gene	Primer sequence
Hoxa1_Forward	ATGGACAAGAGCAGCAGACT
Hoxa1_Reverse	CGTAGCCGTACTCTCCAACT
Hoxa2_Forward	AGGACTCGGACAAAGTGGAG
Hoxa2_Reverse	AGTCGCCATTGTGTCCATTG
Hoxa3_Forward	CTACTACGACAGCTCAGCGA
Hoxa3_Reverse	CTCATGAGTTTTGGGGTGGC
Hoxa4_Forward	TATACCCGGCAGCAAGTCTT
Hoxa4_Reverse	GCAGTGTTGGAAGATCGCAT
Hoxa5_Forward	CCCTGGAGCTGGAGAAAGAA
Hoxa5_Reverse	GCGGCCATACTCATGCTTTT
Hoxa6_Forward	TTCCACTTCAACCGCTACCT
Hoxa6_Reverse	TTTGGCCTCAGAGTCTTCCC
Hoxa7_Forward	AGTTTCCGCATCTACCCCTG
Hoxa7_Reverse	AGATCTTGATCTGGCGCTCA
Hoxa9_Forward	TATCATCACCACCACCACCC
Hoxa9_Reverse	GCGGTTCAGGTTTAATGCCA
Hoxa11_Forward	ATTGAGCCCGCCACTAAATG
Hoxa11_Reverse	TGCCCACCGTGCTATAGAAA
GAPDH_Forward	AACGACCCCTTCATTGACCT
GAPDH_Reverse	ATGTTAGTGGGGTCTCGCTC

## Sheet: Supplementary Table-4
Supplementary Table-4 : Pathways associated with Major TAD alterations
Term	Overlap	P-value	Adjusted P-value	Old P-value	Old Adjusted P-value	Odds Ratio	Combined Score	Genes
Regulation of Protein Tyrosine Kinase Activity (GO:0061097)	2026-04-17	4.83677e-05	0.0489651	0	0	24.8916	247.339	GPRC5B;MVP;DOK7;SRCIN1
Substrate Adhesion-Dependent Cell Spreading (GO:0034446)	2035-05-01	6.7445e-05	0.0489651	0	0	13.5267	129.914	LAMA5;FN1;PARVB;SRCIN1;FERMT2
Regulation of Fatty Acid Biosynthetic Process (GO:0042304)	2026-04-26	0.00027831	0.134702	0	0	14.7019	120.361	MLXIPL;MID1IP1;ERLIN1;NR1H3
Positive Regulation of Fatty Acid Biosynthetic Process (GO:0045723)	2026-03-13	0.00049139	0.1427	0	0	24.1739	184.163	MLXIPL;MID1IP1;NR1H3
Positive Regulation of Protein Tyrosine Kinase Activity (GO:0061098)	2026-03-13	0.00049139	0.1427	0	0	24.1739	184.163	GPRC5B;DOK7;SRCIN1
Regulation of Cell Motility (GO:2000145)	7/126	0.00100075	0.20456	0	0	4.79204	33.0987	TGFB1;CDK6;TNR;SPINT2;FGF1;SRCIN1;PLXNA4
Positive Regulation of Fatty Acid Metabolic Process (GO:0045923)	2026-03-18	0.00133921	0.20456	0	0	16.1118	106.591	MLXIPL;MID1IP1;NR1H3
Regulation of Mesenchymal Stem Cell Proliferation (GO:1902460)	2026-02-05	0.00149411	0.20456	0	0	53.5203	348.215	TGFB1;FERMT2
Bradykinin Catabolic Process (GO:0010815)	2026-02-05	0.00149411	0.20456	0	0	53.5203	348.215	CTSH;ECE1
Positive Regulation of Mesenchymal Stem Cell Proliferation (GO:1902462)	2026-02-05	0.00149411	0.20456	0	0	53.5203	348.215	TGFB1;FERMT2
Regulation of Canonical Wnt Signaling Pathway (GO:0060828)	9/216	0.0015497	0.20456	0	0	3.55558	23.0035	WWTR1;GPRC5B;TLE2;TGFB1;FZD9;LIMD1;LZTS2;TLE6;RBMS3;WNT5A
Positive Regulation of MAPK Cascade (GO:0043410)	12/362	0.00196404	0.225941	0	0	2.81869	17.5682	SH3RF3;NRP1;NTRK2;TGFB1;GRM4;P2RY1;GPR37L1;LTBR;FGF1;FERMT2;EDA2R;ADRA2A
Facial Nerve Morphogenesis (GO:0021610)	2026-02-06	0.00222285	0.225941	0	0	40.1382	245.203	NRP1;PLXNA4
Facial Nerve Structural Organization (GO:0021612)	2026-02-06	0.00222285	0.225941	0	0	40.1382	245.203	NRP1;PLXNA4
Negative Regulation of Wnt Signaling Pathway (GO:0030178)	7/146	0.0023341	0.225941	0	0	4.09836	24.8366	WWTR1;TLE2;SHISA2;LZTS2;LIMD1;TLE6;RBMS3
Regulation of Cholesterol Biosynthetic Process (GO:0045540)	2026-03-23	0.00277675	0.249792	0	0	12.0808	71.1134	SEC14L2;ERLIN1;FGF1
Axon Guidance (GO:0007411)	7/152	0.00292456	0.249792	0	0	3.92757	22.9159	NRP1;KLF7;RPS6KA5;NFIB;FZD9;TNR;PLXNA4
Regulation of Cellular Response to Growth Factor Stimulus (GO:0090287)	2026-03-24	0.00314461	0.253665	0	0	11.505	66.2923	NRP1;DOK5;FSTL1
Negative Regulation of Canonical Wnt Signaling Pathway (GO:0090090)	6/117	0.00340579	0.25769	0	0	4.38709	24.9287	WWTR1;TLE2;LZTS2;LIMD1;TLE6;RBMS3
Regulation of Epidermal Growth Factor Receptor Signaling Pathway (GO:0042058)	1951-04-01	0.00365221	0.25769	0	0	6.87304	38.5744	TGFB1;MVP;ITGA1;ADRA2A
Regulation of Pinocytosis (GO:0048548)	2026-02-08	0.00408186	0.25769	0	0	26.7561	147.191	AXL;NR1H3
Sympathetic Ganglion Development (GO:0061549)	2026-02-08	0.00408186	0.25769	0	0	26.7561	147.191	NRP1;FZD9
Integrin Activation (GO:0033622)	2026-02-08	0.00408186	0.25769	0	0	26.7561	147.191	FN1;FERMT2
Integrin-Mediated Signaling Pathway (GO:0007229)	1986-05-01	0.00433887	0.260626	0	0	4.99695	27.1841	NRP1;LAMA5;ITGA1;FN1;FERMT2
Positive Regulation of Protein Kinase Activity (GO:0045860)	1988-05-01	0.00478461	0.260626	0	0	4.87605	26.0496	GPRC5B;DOK7;CAMK1;SRCIN1;ADRA2A
Regulation of Lipid Biosynthetic Process (GO:0046890)	2026-03-28	0.00490772	0.260626	0	0	9.6622	51.3734	MLXIPL;MID1IP1;NR1H3
Regulation of Sterol Biosynthetic Process (GO:0106118)	2026-02-09	0.00520533	0.260626	0	0	22.9326	120.581	SEC14L2;ERLIN1
Regulation of Wound Healing, Spreading of Epidermal Cells (GO:1903689)	2026-02-09	0.00520533	0.260626	0	0	22.9326	120.581	PHLDB2;FERMT2
Commissural Neuron Axon Guidance (GO:0071679)	2026-02-09	0.00520533	0.260626	0	0	22.9326	120.581	NRP1;NFIB
Sprouting Angiogenesis (GO:0002040)	1958-04-01	0.00579694	0.280572	0	0	5.97996	30.7993	NRP1;CCBE1;TGFB1;VEGFC
Positive Regulation of Integrin Activation (GO:0033625)	2026-02-10	0.00645368	0.292836	0	0	20.065	101.19	RAP1B;FERMT2
Glucan Metabolic Process (GO:0044042)	2026-02-10	0.00645368	0.292836	0	0	20.065	101.19	UGP2;PYGM
Nervous System Development (GO:0007399)	13/480	0.00716211	0.298947	0	0	2.28443	11.2827	TGFB1;FN1;FZD9;NRXN2;FGF1;GFRA2;MYT1;DCLK1;MARCKS;AXL;SLITRK6;TNR;PLXNA4
Negative Regulation of Fat Cell Differentiation (GO:0045599)	2032-03-01	0.00716533	0.298947	0	0	8.3278	41.1268	WWTR1;TGFB1;FERMT2
Positive Regulation of Intracellular Signal Transduction (GO:1902533)	16/652	0.0075772	0.298947	0	0	2.07287	10.121	NTRK2;TGFB1;FN1;GPR37L1;CFLAR;FGF1;EDA2R;ADRA2A;C1QTNF4;GPRC5B;GRM4;AXL;IRAK2;LTBR;BID;FERMT2
Positive Regulation of Peptidyl-Tyrosine Phosphorylation (GO:0050731)	1963-04-01	0.00775769	0.298947	0	0	5.4718	26.5879	GPRC5B;TGFB1;DOK7;SRCIN1
Positive Regulation of Extracellular Matrix Assembly (GO:1901203)	2026-02-11	0.00782368	0.298947	0	0	17.8347	86.509	TGFB1;PHLDB2
Ganglion Development (GO:0061548)	2026-02-11	0.00782368	0.298947	0	0	17.8347	86.509	NRP1;FZD9
Cell Junction Assembly (GO:0034329)	5/101	0.00850303	0.310874	0	0	4.21296	20.0846	CDH22;FN1;SLITRK6;NRXN2;PLXNA4
Regulation of Extrinsic Apoptotic Signaling Pathway (GO:2001236)	1965-04-01	0.00865021	0.310874	0	0	5.29186	25.1372	G0S2;CFLAR;LTBR;BID
Positive Regulation of Macromolecule Metabolic Process (GO:0010604)	2035-03-01	0.00920141	0.310874	0	0	7.54592	35.3783	TGFB1;NR1H3;ECE1
Regulation of Alcohol Biosynthetic Process (GO:1902930)	2026-02-12	0.00931212	0.310874	0	0	16.0504	75.0587	SEC14L2;ERLIN1
Extrinsic Apoptotic Signaling Pathway (GO:0097191)	1968-04-01	0.0101106	0.310874	0	0	5.04303	23.1685	TGFB1;G0S2;CFLAR;BID
Cell-Matrix Adhesion (GO:0007160)	5/107	0.0107545	0.310874	0	0	3.96393	17.9663	OTOA;ITGA1;FN1;NID2;FERMT2
Response to Progesterone (GO:0032570)	2026-02-13	0.0109159	0.310874	0	0	14.5905	65.9133	TGFB1;NR1H3
Substrate-Dependent Cell Migration (GO:0006929)	2026-02-13	0.0109159	0.310874	0	0	14.5905	65.9133	NRP1;VEGFC
Inner Ear Receptor Cell Stereocilium Organization (GO:0060122)	2026-02-13	0.0109159	0.310874	0	0	14.5905	65.9133	ANKRD24;PDZD7
Motor Neuron Axon Guidance (GO:0008045)	2026-02-13	0.0109159	0.310874	0	0	14.5905	65.9133	NRP1;PLXNA4
Positive Regulation of Apoptotic Signaling Pathway (GO:2001235)	1970-04-01	0.0111678	0.310874	0	0	4.88972	21.9779	CTSH;G0S2;LTBR;BID
Neuron Projection Extension (GO:1990138)	2038-03-01	0.0115423	0.310874	0	0	6.89808	30.7774	NRP1;NRN1;DCLK1
Cell Surface Receptor Protein Tyrosine Kinase Signaling Pathway (GO:0007169)	9/296	0.0118772	0.310874	0	0	2.55398	11.3221	NRP1;NTRK2;AXL;DOK5;MVP;VEGFC;FGF1;GFRA2;SAMD10
Positive Regulation of Extrinsic Apoptotic Signaling Pathway (GO:2001238)	2039-03-01	0.0123917	0.310874	0	0	6.70612	29.4447	G0S2;LTBR;BID
Axonogenesis (GO:0007409)	7/200	0.0125893	0.310874	0	0	2.94354	12.8777	NRP1;KLF7;RPS6KA5;SLITRK6;TNR;DCLK1;PLXNA4
Regulation of Integrin Activation (GO:0033623)	2026-02-14	0.0126319	0.310874	0	0	13.374	58.4647	RAP1B;FERMT2
Negative Regulation of Peptidyl-Tyrosine Phosphorylation (GO:0050732)	2026-02-14	0.0126319	0.310874	0	0	13.374	58.4647	MVP;SRCIN1
Regulation of Macrophage Cytokine Production (GO:0010935)	2026-02-14	0.0126319	0.310874	0	0	13.374	58.4647	GPRC5B;TGFB1
Negative Regulation of Protein Tyrosine Kinase Activity (GO:0061099)	2026-02-14	0.0126319	0.310874	0	0	13.374	58.4647	MVP;SRCIN1
Vascular Endothelial Growth Factor Signaling Pathway (GO:0038084)	2026-02-14	0.0126319	0.310874	0	0	13.374	58.4647	NRP1;VEGFC
Positive Regulation of Response to Cytokine Stimulus (GO:0060760)	2026-02-14	0.0126319	0.310874	0	0	13.374	58.4647	TSLP;AXL
Positive Regulation of Cell-Substrate Adhesion (GO:0010811)	1973-04-01	0.0128829	0.310916	0	0	4.67641	20.351	NRP1;CDK6;FN1;FERMT2
Regulation of Cytokine-Mediated Signaling Pathway (GO:0001959)	2040-03-01	0.013276	0.310916	0	0	6.52454	28.1977	TSLP;IRAK2;AXL
Positive Regulation of Lipid Biosynthetic Process (GO:0046889)	2040-03-01	0.013276	0.310916	0	0	6.52454	28.1977	MLXIPL;MID1IP1;NR1H3
Regulation of Response to Endoplasmic Reticulum Stress (GO:1905897)	2026-02-15	0.0144572	0.327998	0	0	12.3446	52.2986	NR1H3;HERPUD1
Sympathetic Nervous System Development (GO:0048485)	2026-02-15	0.0144572	0.327998	0	0	12.3446	52.2986	NRP1;FZD9
Lipid Metabolic Process (GO:0006629)	8/259	0.0158225	0.338626	0	0	2.58977	10.738	MLXIPL;FAM135A;ACBD4;GAL3ST1;BDH1;MTTP;DOK7;HSPG2
Negative Regulation of Apoptotic Process (GO:0043066)	12/475	0.01587	0.338626	0	0	2.11835	8.77701	NTRK2;TSLP;MGMT;AXL;RPS6KA1;FZD9;CTSH;ASNS;CFLAR;TAF9B;HSPG2;FSTL1
Regulation of MAPK Cascade (GO:0043408)	8/260	0.0161563	0.338626	0	0	2.57937	10.641	DUSP4;NTRK2;TGFB1;GRM4;FN1;GPR37L1;FGF1;ADRA2A
Autonomic Nervous System Development (GO:0048483)	2026-02-16	0.0163888	0.338626	0	0	11.4623	47.1231	NRP1;FN1
Membrane Lipid Metabolic Process (GO:0006643)	2026-02-16	0.0163888	0.338626	0	0	11.4623	47.1231	GAL3ST1;SMPDL3B
Enzyme-Linked Receptor Protein Signaling Pathway (GO:0007167)	5/121	0.0175175	0.338626	0	0	3.48304	14.0874	NTRK2;DOK5;AXL;GFRA2;SAMD10
Positive Regulation of Cell Population Proliferation (GO:0008284)	12/484	0.0181028	0.338626	0	0	2.07699	8.33224	WWTR1;MLXIPL;NTRK2;TGFB1;CDK6;TSLP;FN1;FZD9;CTSH;VEGFC;FGF1;ADRA2A
Positive Regulation of Cell-Matrix Adhesion (GO:0001954)	2045-03-01	0.0182274	0.338626	0	0	5.74636	23.0132	NRP1;CDK6;FERMT2
Endothelial Cell Migration (GO:0043542)	2045-03-01	0.0182274	0.338626	0	0	5.74636	23.0132	NRP1;FN1;FSTL1
Negative Regulation of Cell Cycle (GO:0045786)	1981-04-01	0.0182482	0.338626	0	0	4.18884	16.7708	HEXIM2;PPP1R13B;TGFB1;CDK6
DNA Modification (GO:0006304)	2026-02-17	0.0184238	0.338626	0	0	10.6976	42.7272	EXOSC5;OGG1
TORC1 Signaling (GO:0038202)	2026-02-17	0.0184238	0.338626	0	0	10.6976	42.7272	RPS6KA5;RPS6KA1
Release of Cytochrome C From Mitochondria (GO:0001836)	2026-02-17	0.0184238	0.338626	0	0	10.6976	42.7272	FZD9;BID
Gliogenesis (GO:0042063)	2026-02-17	0.0184238	0.338626	0	0	10.6976	42.7272	CDK6;NFIB
Positive Regulation of Smooth Muscle Cell Migration (GO:0014911)	2026-02-17	0.0184238	0.338626	0	0	10.6976	42.7272	NRP1;IGFBP5
Regulation of Fibroblast Proliferation (GO:0048145)	2046-03-01	0.0193244	0.342184	0	0	5.61243	22.1488	PARP10;CDK6;FN1
Regulation of Intrinsic Apoptotic Signaling Pathway (GO:2001242)	2046-03-01	0.0193244	0.342184	0	0	5.61243	22.1488	PTPMT1;BID;HERPUD1
Neurotransmitter Transport (GO:0006836)	2046-03-01	0.0193244	0.342184	0	0	5.61243	22.1488	SLC22A3;GRM4;NRXN2
Positive Regulation of Cytokine-Mediated Signaling Pathway (GO:0001961)	2047-03-01	0.0204573	0.34712	0	0	5.4846	21.3319	C1QTNF4;TSLP;AXL
Negative Regulation of Insulin Secretion (GO:0046676)	2026-02-18	0.0205594	0.34712	0	0	10.0285	38.9549	KLF7;INHBB
Positive Regulation of Focal Adhesion Assembly (GO:0051894)	2026-02-18	0.0205594	0.34712	0	0	10.0285	38.9549	NRP1;FERMT2
Positive Regulation of Stem Cell Proliferation (GO:2000648)	2026-02-18	0.0205594	0.34712	0	0	10.0285	38.9549	TGFB1;FERMT2
Regulation of Anatomical Structure Morphogenesis (GO:0022603)	5/127	0.0211201	0.348946	0	0	3.31073	12.7713	TGFB1;ZMYM3;SRCIN1;PHLDB2;FERMT2
Regulation of ERK1 and ERK2 Cascade (GO:0070372)	7/223	0.0215478	0.348946	0	0	2.62702	10.0811	DUSP4;NRP1;TGFB1;P2RY1;FN1;FGF1;FERMT2
Regulation of Neuron Apoptotic Process (GO:0043523)	5/129	0.0224205	0.348946	0	0	3.257	12.3694	NTRK2;GRM4;FZD9;CFLAR;HSPG2
Plasma Membrane Bounded Cell Projection Assembly (GO:0120031)	8/277	0.0226366	0.348946	0	0	2.41425	9.14563	RAP1B;NRP1;DNMBP;PTPMT1;HYLS1;PARVB;B9D2;AIF1L
Regulation of Receptor Signaling Pathway via STAT (GO:1904892)	2026-02-19	0.0227928	0.348946	0	0	9.43807	35.6883	TGFB1;TSLP
Regulation of Smooth Muscle Cell Migration (GO:0014910)	2026-02-19	0.0227928	0.348946	0	0	9.43807	35.6883	NRP1;IGFBP5
Cell Projection Organization (GO:0030030)	2026-02-19	0.0227928	0.348946	0	0	9.43807	35.6883	PARVB;KIF17
Positive Regulation of Alcohol Biosynthetic Process (GO:1902932)	2026-02-19	0.0227928	0.348946	0	0	9.43807	35.6883	PTH1R;FGF1
Positive Regulation of Epithelial to Mesenchymal Transition (GO:0010718)	2049-03-01	0.0228305	0.348946	0	0	5.24561	19.8266	WWTR1;TGFB1;FERMT2
Neuron Projection Guidance (GO:0097485)	5/132	0.0244668	0.364395	0	0	3.17958	11.7976	NRP1;KLF7;RPS6KA5;TNR;PLXNA4
Regulation of Necroptotic Process (GO:0060544)	2026-02-20	0.0251212	0.364395	0	0	8.91328	32.8369	FZD9;CFLAR
Energy Reserve Metabolic Process (GO:0006112)	2026-02-20	0.0251212	0.364395	0	0	8.91328	32.8369	UGP2;PYGM
Glycogen Metabolic Process (GO:0005977)	2026-02-20	0.0251212	0.364395	0	0	8.91328	32.8369	UGP2;PYGM
Interleukin-1-Mediated Signaling Pathway (GO:0070498)	2026-02-20	0.0251212	0.364395	0	0	8.91328	32.8369	RPS6KA5;IRAK2
Blood Vessel Morphogenesis (GO:0048514)	1951-03-01	0.025347	0.364395	0	0	5.02653	18.473	NRP1;CCBE1;TGFB1
Positive Regulation of Proteolysis (GO:0045862)	1952-03-01	0.026659	0.367825	0	0	4.9237	17.8466	CCBE1;CTSH;ADRA2A
Regulation of Epithelial to Mesenchymal Transition (GO:0010717)	1991-04-01	0.0266627	0.367825	0	0	3.70548	13.4305	WWTR1;TGFB1;PHLDB2;FERMT2
Negative Regulation of Leukocyte Activation (GO:0002695)	2026-02-21	0.027542	0.367825	0	0	8.44373	30.3302	FN1;NR1H3
Axon Extension (GO:0048675)	2026-02-21	0.027542	0.367825	0	0	8.44373	30.3302	NRP1;DCLK1
Cellular Response to pH (GO:0071467)	2026-02-21	0.027542	0.367825	0	0	8.44373	30.3302	GPR68;SCNN1A
Negative Regulation of ERBB Signaling Pathway (GO:1901185)	2026-02-21	0.027542	0.367825	0	0	8.44373	30.3302	MVP;ITGA1
Regulation of Osteoblast Differentiation (GO:0045667)	1992-04-01	0.0276122	0.367825	0	0	3.66319	13.149	WWTR1;CDK6;LIMD1;FERMT2
Sensory Perception of Mechanical Stimulus (GO:0050954)	1992-04-01	0.0276122	0.367825	0	0	3.66319	13.149	CLIC5;TMIE;ANKRD24;PDZD7
Regulation of Focal Adhesion Assembly (GO:0051893)	1953-03-01	0.0280066	0.369687	0	0	4.82498	17.2508	NRP1;PHLDB2;FERMT2
Intracellular Calcium Ion Homeostasis (GO:0006874)	5/140	0.0304983	0.384515	0	0	2.98994	10.4351	FZD9;ATP13A4;PTH1R;SLC24A5;HERPUD1
Sensory Perception of Sound (GO:0007605)	1996-04-01	0.0316109	0.384515	0	0	3.50321	12.101	CLIC5;TMIE;ANKRD24;PDZD7
Adenylate Cyclase-Inhibiting G Protein-Coupled Receptor Signaling Pathway (GO:0007193)	1956-03-01	0.0322631	0.384515	0	0	4.55117	15.628	GRM4;GPR37L1;ADRA2A
Regulation of Protein Localization to Nucleus (GO:1900180)	1956-03-01	0.0322631	0.384515	0	0	4.55117	15.628	WWTR1;TGFB1;FERMT2
Negative Regulation of Intracellular Signal Transduction (GO:1902532)	8/297	0.0323849	0.384515	0	0	2.24487	7.70004	DUSP4;ARHGAP22;MLXIPL;ENDOG;IRAK2;RPS6KA1;LIMD1;HERPUD1
Positive Regulation of Cell-Substrate Junction Organization (GO:0150117)	2026-02-23	0.0326503	0.384515	0	0	7.63879	26.1392	NRP1;FERMT2
Phosphorylation (GO:0016310)	8/298	0.0329371	0.384515	0	0	2.23701	7.63527	RPS6KA5;PKN3;IRAK2;RPS6KA1;CAMK1;LIMD1;DCLK1;DGKI
Negative Regulation of Response to Stimulus (GO:0048585)	1957-03-01	0.0337528	0.384515	0	0	4.46667	15.1362	KLF7;NR1H3;ADRA2A
Response to Ketone (GO:1901654)	2026-02-24	0.0353326	0.384515	0	0	7.2912	24.3741	TGFB1;NR1H3
Positive Regulation of Epidermal Growth Factor Receptor Signaling Pathway (GO:0045742)	2026-02-24	0.0353326	0.384515	0	0	7.2912	24.3741	TGFB1;ADRA2A
Positive Regulation of Striated Muscle Cell Differentiation (GO:0051155)	2026-02-24	0.0353326	0.384515	0	0	7.2912	24.3741	TGFB1;RBM24
Regulation of Cholesterol Metabolic Process (GO:0090181)	2026-02-24	0.0353326	0.384515	0	0	7.2912	24.3741	SEC14L2;ERLIN1
Regulation of Embryonic Development (GO:0045995)	1959-03-01	0.0368376	0.384515	0	0	4.30671	14.2175	TADA3;PHLDB2;TLE6
Protein Localization to Membrane (GO:0072657)	6/199	0.0380651	0.384515	0	0	2.51261	8.21236	P2RY1;CPE;NRXN2;HPS6;BID;FERMT2
Negative Regulation of Epidermal Growth Factor Receptor Signaling Pathway (GO:0042059)	2026-02-25	0.0380971	0.384515	0	0	6.97384	22.7878	MVP;ITGA1
Negative Regulation of miRNA Transcription (GO:1902894)	2026-02-25	0.0380971	0.384515	0	0	6.97384	22.7878	TGFB1;NFIB
Lipid Translocation (GO:0034204)	2026-02-25	0.0380971	0.384515	0	0	6.97384	22.7878	ATP8A1;ATP8B1
Negative Regulation of Protein Kinase Activity (GO:0006469)	1960-03-01	0.0384324	0.384515	0	0	4.23093	13.788	DBNDD2;MVP;SRCIN1
Regulation of Cell Differentiation (GO:0045595)	6/201	0.0396513	0.384515	0	0	2.48659	8.02579	TGFB1;CDK6;RPS6KA1;TNR;CAMK1;PHLDB2
Phospholipid Transport (GO:0015914)	1961-03-01	0.0400619	0.384515	0	0	4.15778	13.3769	ATP8A1;ATP8B1;MTTP
Acylglycerol Homeostasis (GO:0055090)	2026-02-26	0.0409413	0.384515	0	0	6.68293	21.3561	MLXIPL;NR1H3
Positive Regulation of ERBB Signaling Pathway (GO:1901186)	2026-02-26	0.0409413	0.384515	0	0	6.68293	21.3561	TGFB1;ADRA2A
Positive Regulation of Signal Transduction (GO:0009967)	7/256	0.0409678	0.384515	0	0	2.27501	7.26858	CCBE1;TGFB1;TSLP;AXL;CTSH;KLK14;FGF1
Positive Regulation of Protein-Containing Complex Assembly (GO:0031334)	4/105	0.0417915	0.384515	0	0	3.18958	10.1271	RAP1B;TGFB1;BID;FERMT2
Positive Regulation of Canonical NF-kappaB Signal Transduction (GO:0043123)	6/204	0.0421082	0.384515	0	0	2.44853	7.75576	GPRC5B;TGFB1;IRAK2;CFLAR;LTBR;EDA2R
Positive Regulation of ERK1 and ERK2 Cascade (GO:0070374)	5/153	0.0421459	0.384515	0	0	2.7255	8.63063	NRP1;TGFB1;P2RY1;FGF1;FERMT2
Negative Regulation of miRNA Metabolic Process (GO:2000629)	2026-02-27	0.0438629	0.384515	0	0	6.41528	20.0586	TGFB1;NFIB
Regulation of Myelination (GO:0031641)	2026-02-27	0.0438629	0.384515	0	0	6.41528	20.0586	NKX6-2;JAM2
Positive Regulation of Lipid Metabolic Process (GO:0045834)	2026-02-27	0.0438629	0.384515	0	0	6.41528	20.0586	MLXIPL;NR1H3
Positive Regulation of Vascular Endothelial Growth Factor Production (GO:0010575)	2026-02-27	0.0438629	0.384515	0	0	6.41528	20.0586	CCBE1;TGFB1
Regulation of Cell Cycle (GO:0051726)	8/318	0.0453593	0.384515	0	0	2.09054	6.46633	TGFB1;CDK6;PPP1R13B;DYNLT3;TADA3;FZD9;MASTL;PRR11
Neuron Projection Morphogenesis (GO:0048812)	5/157	0.0462014	0.384515	0	0	2.65324	8.15803	KLF7;NRN1;PPP1R12A;SLITRK6;GAS7
Regulation of Small GTPase Mediated Signal Transduction (GO:0051056)	5/157	0.0462014	0.384515	0	0	2.65324	8.15803	ARHGAP22;ARHGAP11A;DNMBP;PLEKHG6;ARHGAP23
Regulation of Insulin Secretion Involved in Cellular Response to Glucose Stimulus (GO:0061178)	2026-02-28	0.0468594	0.384515	0	0	6.16823	18.8785	KLF7;ADRA2A
Positive Regulation of Fibroblast Proliferation (GO:0048146)	2026-02-28	0.0468594	0.384515	0	0	6.16823	18.8785	CDK6;FN1
Positive Regulation of Cell Junction Assembly (GO:1901890)	1965-03-01	0.0469234	0.384515	0	0	3.88874	11.8966	NRP1;SLITRK6;FERMT2
Regulation of Signal Transduction (GO:0009966)	6/211	0.0482079	0.384515	0	0	2.36408	7.16844	NRP1;DBNDD2;IGFBP5;DOK5;IRAK2;AFAP1
Negative Regulation of Programmed Cell Death (GO:0043069)	9/382	0.0494252	0.384515	0	0	1.95644	5.8836	TSLP;MGMT;AXL;RPS6KA1;CTSH;ASNS;CFLAR;TAF9B;FSTL1
Negative Regulation of Developmental Process (GO:0051093)	4/111	0.0494935	0.384515	0	0	3.00981	9.04722	KLF7;TGFB1;CDK6;NFIB
Cell-Substrate Junction Assembly (GO:0007044)	2029-02-01	0.0499287	0.384515	0	0	5.93948	17.8016	FN1;FERMT2
Regulation of Vascular Endothelial Growth Factor Production (GO:0010574)	2029-02-01	0.0499287	0.384515	0	0	5.93948	17.8016	CCBE1;TGFB1
Vascular Endothelial Growth Factor Receptor Signaling Pathway (GO:0048010)	2029-02-01	0.0499287	0.384515	0	0	5.93948	17.8016	NRP1;VEGFC
+ Reg of Phosphatidylinositol 3-Kinase/Prot Kinase B Signal Transduction (GO:0051897)	5/162	0.0515871	0.384515	0	0	2.56808	7.61304	NTRK2;TGFB1;AXL;FN1;FERMT2
Negative Regulation of Response to Endoplasmic Reticulum Stress (GO:1903573)	2030-02-01	0.0530684	0.384515	0	0	5.72706	16.8156	NR1H3;HERPUD1
Regulation of Cell Morphogenesis (GO:0022604)	2030-02-01	0.0530684	0.384515	0	0	5.72706	16.8156	ZMYM3;FERMT2
Positive Regulation of Intracellular Protein Transport (GO:0090316)	1969-03-01	0.0543236	0.384515	0	0	3.65232	10.6385	SEC16B;TGFB1;CAMK1
Protein Processing (GO:0016485)	4/115	0.0550332	0.384515	0	0	2.90075	8.41166	CPE;CTSH;ECE1;RCE1
Negative Regulation of Cell Differentiation (GO:0045596)	6/220	0.0568145	0.384515	0	0	2.26361	6.49196	WWTR1;TGFB1;CDK6;NR1H3;LIMD1;FERMT2
TOR Signaling (GO:0031929)	2032-02-01	0.0595504	0.384515	0	0	5.34472	15.0771	RPS6KA5;RPS6KA1
Apoptotic Mitochondrial Changes (GO:0008637)	2032-02-01	0.0595504	0.384515	0	0	5.34472	15.0771	FZD9;BID
Regulation of Postsynapse Organization (GO:0099175)	2032-02-01	0.0595504	0.384515	0	0	5.34472	15.0771	ARHGAP22;SRCIN1
Chondrocyte Differentiation (GO:0002062)	2032-02-01	0.0595504	0.384515	0	0	5.34472	15.0771	TGFB1;NFIB
Response to Steroid Hormone (GO:0048545)	2032-02-01	0.0595504	0.384515	0	0	5.34472	15.0771	TGFB1;NR1H3
Extrinsic Apoptotic Signaling Pathway via Death Domain Receptors (GO:0008625)	2032-02-01	0.0595504	0.384515	0	0	5.34472	15.0771	CFLAR;BID
Negative Regulation of Execution Phase of Apoptosis (GO:1900118)	2026-01-05	0.060487	0.384515	0	0	19.9879	56.0725	FZD9
Regulation of Endothelial Cell Chemotaxis to Fibroblast Growth Factor (GO:2000544)	2026-01-05	0.060487	0.384515	0	0	19.9879	56.0725	FGF1
Reg of Epithelial to Mesenchymal Transition Inv in Endocardial Cushion Formation (GO:1905005)	2026-01-05	0.060487	0.384515	0	0	19.9879	56.0725	TGFB1
Regulation of Extracellular Exosome Assembly (GO:1903551)	2026-01-05	0.060487	0.384515	0	0	19.9879	56.0725	SDC4
Negative Regulation of Insulin-Like Growth Factor Receptor Signaling Pathway (GO:0043569)	2026-01-05	0.060487	0.384515	0	0	19.9879	56.0725	IGFBP5
Negative Regulation of Lipid Transport (GO:0032369)	2026-01-05	0.060487	0.384515	0	0	19.9879	56.0725	NR1H3
L-phenylalanine Catabolic Process (GO:0006559)	2026-01-05	0.060487	0.384515	0	0	19.9879	56.0725	GSTZ1
L-phenylalanine Metabolic Process (GO:0006558)	2026-01-05	0.060487	0.384515	0	0	19.9879	56.0725	GSTZ1
Regulation of Hyaluronan Biosynthetic Process (GO:1900125)	2026-01-05	0.060487	0.384515	0	0	19.9879	56.0725	TGFB1
Regulation of Inositol Phosphate Biosynthetic Process (GO:0010919)	2026-01-05	0.060487	0.384515	0	0	19.9879	56.0725	PTH1R
Toll Signaling Pathway (GO:0008063)	2026-01-05	0.060487	0.384515	0	0	19.9879	56.0725	IRAK2
Regulation of Mast Cell Chemotaxis (GO:0060753)	2026-01-05	0.060487	0.384515	0	0	19.9879	56.0725	VEGFC
Negative Regulation of Protein Polyubiquitination (GO:1902915)	2026-01-05	0.060487	0.384515	0	0	19.9879	56.0725	PARP10
Regulation of Monoatomic Anion Transport (GO:0044070)	2026-01-05	0.060487	0.384515	0	0	19.9879	56.0725	ATP8B1
Negative Regulation of Sterol Biosynthetic Process (GO:0106119)	2026-01-05	0.060487	0.384515	0	0	19.9879	56.0725	ERLIN1
Aminophospholipid Transport (GO:0015917)	2026-01-05	0.060487	0.384515	0	0	19.9879	56.0725	ATP8A1
Axonemal Central Apparatus Assembly (GO:1904158)	2026-01-05	0.060487	0.384515	0	0	19.9879	56.0725	HYDIN
Branchiomotor Neuron Axon Guidance (GO:0021785)	2026-01-05	0.060487	0.384515	0	0	19.9879	56.0725	PLXNA4
Phosphatidylglycerol Biosynthetic Process (GO:0006655)	2026-01-05	0.060487	0.384515	0	0	19.9879	56.0725	PTPMT1
Polyamine Transport (GO:0015846)	2026-01-05	0.060487	0.384515	0	0	19.9879	56.0725	SLC22A3
Positive Regulation of 3'-UTR-mediated mRNA Stabilization (GO:1905870)	2026-01-05	0.060487	0.384515	0	0	19.9879	56.0725	RBM24
Ruffle Assembly (GO:0097178)	2026-01-05	0.060487	0.384515	0	0	19.9879	56.0725	AIF1L
Positive Regulation of Cardiac Muscle Cell Differentiation (GO:2000727)	2026-01-05	0.060487	0.384515	0	0	19.9879	56.0725	TGFB1
Dopaminergic Neuron Axon Guidance (GO:0036514)	2026-01-05	0.060487	0.384515	0	0	19.9879	56.0725	FZD9
Sympathetic Neuron Projection Extension (GO:0097490)	2026-01-05	0.060487	0.384515	0	0	19.9879	56.0725	NRP1
Epithelial Tube Branching Involved in Lung Morphogenesis (GO:0060441)	2026-01-05	0.060487	0.384515	0	0	19.9879	56.0725	CTSH
Trigeminal Nerve Morphogenesis (GO:0021636)	2026-01-05	0.060487	0.384515	0	0	19.9879	56.0725	PLXNA4
Trigeminal Nerve Structural Organization (GO:0021637)	2026-01-05	0.060487	0.384515	0	0	19.9879	56.0725	PLXNA4
Galactolipid Biosynthetic Process (GO:0019375)	2026-01-05	0.060487	0.384515	0	0	19.9879	56.0725	GAL3ST1
Galactosylceramide Biosynthetic Process (GO:0006682)	2026-01-05	0.060487	0.384515	0	0	19.9879	56.0725	GAL3ST1
Vocal Learning (GO:0042297)	2026-01-05	0.060487	0.384515	0	0	19.9879	56.0725	NRXN2
Histamine Metabolic Process (GO:0001692)	2026-01-05	0.060487	0.384515	0	0	19.9879	56.0725	SLC22A3
Imitative Learning (GO:0098596)	2026-01-05	0.060487	0.384515	0	0	19.9879	56.0725	NRXN2
Positive Regulation of Skeletal Muscle Cell Differentiation (GO:2001016)	2026-01-05	0.060487	0.384515	0	0	19.9879	56.0725	RBM24
Inner Ear Auditory Receptor Cell Differentiation (GO:0042491)	2026-01-05	0.060487	0.384515	0	0	19.9879	56.0725	PDZD7
Postsynaptic Density Protein 95 Clustering (GO:0097119)	2026-01-05	0.060487	0.384515	0	0	19.9879	56.0725	NRXN2
Postsynaptic Membrane Assembly (GO:0097104)	2026-01-05	0.060487	0.384515	0	0	19.9879	56.0725	NRXN2
Lymph Node Development (GO:0048535)	2026-01-05	0.060487	0.384515	0	0	19.9879	56.0725	TGFB1
Regulation of acyl-CoA Biosynthetic Process (GO:0050812)	2026-01-05	0.060487	0.384515	0	0	19.9879	56.0725	TPK1
Regulation of Axon Extension Involved in Axon Guidance (GO:0048841)	2026-01-05	0.060487	0.384515	0	0	19.9879	56.0725	NRP1
Regulation of Blood Vessel Remodeling (GO:0060312)	2026-01-05	0.060487	0.384515	0	0	19.9879	56.0725	TGFB1
Negative Regulation of Cholesterol Biosynthetic Process (GO:0045541)	2026-01-05	0.060487	0.384515	0	0	19.9879	56.0725	ERLIN1
Negative Regulation of Cholesterol Metabolic Process (GO:0090206)	2026-01-05	0.060487	0.384515	0	0	19.9879	56.0725	ERLIN1
Negative Regulation of Epithelial Cell Proliferation (GO:0050680)	1973-03-01	0.0622461	0.384515	0	0	3.44292	9.5598	TGFB1;CDK6;NFIB
Signal Release From Synapse (GO:0099643)	2033-02-01	0.0628885	0.384515	0	0	5.17204	14.3079	GRM4;NRXN2
Vasculogenesis (GO:0001570)	2033-02-01	0.0628885	0.384515	0	0	5.17204	14.3079	NRP1;TGFB1
Negative Regulation of Apoptotic Signaling Pathway (GO:2001234)	1974-03-01	0.0643063	0.384515	0	0	3.39425	9.31416	FZD9;CFLAR;HERPUD1
Positive Regulation of Carbohydrate Metabolic Process (GO:0045913)	2034-02-01	0.0662884	0.384515	0	0	5.01016	13.5963	MLXIPL;PTH1R
Triglyceride Homeostasis (GO:0070328)	2034-02-01	0.0662884	0.384515	0	0	5.01016	13.5963	MLXIPL;NR1H3
Membrane Protein Proteolysis (GO:0033619)	2034-02-01	0.0662884	0.384515	0	0	5.01016	13.5963	TGFB1;CTSH
Regulation of Fat Cell Differentiation (GO:0045598)	1975-03-01	0.0663976	0.384515	0	0	3.34694	9.07721	WWTR1;TGFB1;FERMT2
Regulation of Stress Fiber Assembly (GO:0051492)	1975-03-01	0.0663976	0.384515	0	0	3.34694	9.07721	NRP1;PHLDB2;FERMT2
Positive Regulation of Protein Localization to Nucleus (GO:1900182)	1975-03-01	0.0663976	0.384515	0	0	3.34694	9.07721	WWTR1;TGFB1;FERMT2
Positive Regulation of Protein Serine/Threonine Kinase Activity (GO:0071902)	1975-03-01	0.0663976	0.384515	0	0	3.34694	9.07721	CAMK1;FGF1;ADRA2A
Negative Regulation of Supramolecular Fiber Organization (GO:1902904)	1976-03-01	0.0685198	0.384515	0	0	3.30092	8.84856	MID1IP1;HSPG2;SSH3
Regulation of Mitotic Cell Cycle (GO:0007346)	4/124	0.068666	0.384515	0	0	2.68197	7.18365	CUL9;DYNLT3;ASNS;MASTL
Negative Regulation of Osteoblast Differentiation (GO:0045668)	2035-02-01	0.0697483	0.384515	0	0	4.85809	12.9364	CDK6;LIMD1
Adherens Junction Organization (GO:0034332)	2035-02-01	0.0697483	0.384515	0	0	4.85809	12.9364	CDH22;FERMT2
Neural Crest Cell Migration (GO:0001755)	2035-02-01	0.0697483	0.384515	0	0	4.85809	12.9364	NRP1;FN1
Neurotransmitter Secretion (GO:0007269)	2035-02-01	0.0697483	0.384515	0	0	4.85809	12.9364	GRM4;NRXN2
Cellular Response to cAMP (GO:0071320)	2035-02-01	0.0697483	0.384515	0	0	4.85809	12.9364	RAP1B;IGFBP5
Phospholipid Translocation (GO:0045332)	2035-02-01	0.0697483	0.384515	0	0	4.85809	12.9364	ATP8A1;ATP8B1
Positive Regulation of Substrate Adhesion-Dependent Cell Spreading (GO:1900026)	2035-02-01	0.0697483	0.384515	0	0	4.85809	12.9364	NRP1;FERMT2
Positive Regulation of Interleukin-6 Production (GO:0032755)	1977-03-01	0.0706725	0.384515	0	0	3.25615	8.62781	C1QTNF4;TGFB1;TSLP
Negative Regulation of Digestive System Process (GO:0060457)	2026-01-06	0.0721398	0.384515	0	0	15.9895	42.0387	NR1H3
Negative Regulation of Establishment of Protein Localization to Mitochondrion (GO:1903748)	2026-01-06	0.0721398	0.384515	0	0	15.9895	42.0387	SIAH3
RIG-I Signaling Pathway (GO:0039529)	2026-01-06	0.0721398	0.384515	0	0	15.9895	42.0387	RNF135
Negative Regulation of Nervous System Process (GO:0031645)	2026-01-06	0.0721398	0.384515	0	0	15.9895	42.0387	JAM2
Adherens Junction Maintenance (GO:0034334)	2026-01-06	0.0721398	0.384515	0	0	15.9895	42.0387	FERMT2
Regulation of Muscle Organ Development (GO:0048634)	2026-01-06	0.0721398	0.384515	0	0	15.9895	42.0387	TGFB1
Negative Regulation of Striated Muscle Tissue Development (GO:0045843)	2026-01-06	0.0721398	0.384515	0	0	15.9895	42.0387	TGFB1
Antigen Processing and Presentation of Endogenous Peptide Antigen via MHC Class I (GO:0019885)	2026-01-06	0.0721398	0.384515	0	0	15.9895	42.0387	SEC14L2
Neuron Projection Extension Involved in Neuron Projection Guidance (GO:1902284)	2026-01-06	0.0721398	0.384515	0	0	15.9895	42.0387	NRP1
Axon Extension Involved in Axon Guidance (GO:0048846)	2026-01-06	0.0721398	0.384515	0	0	15.9895	42.0387	NRP1
Norepinephrine Transport (GO:0015874)	2026-01-06	0.0721398	0.384515	0	0	15.9895	42.0387	SLC22A3
Osteoblast Development (GO:0002076)	2026-01-06	0.0721398	0.384515	0	0	15.9895	42.0387	LIMD1
Regulation of Skeletal Muscle Satellite Cell Proliferation (GO:0014842)	2026-01-06	0.0721398	0.384515	0	0	15.9895	42.0387	CFLAR
Regulation of Striated Muscle Cell Differentiation (GO:0051153)	2026-01-06	0.0721398	0.384515	0	0	15.9895	42.0387	RBM24
Cellular Response to Hepatocyte Growth Factor Stimulus (GO:0035729)	2026-01-06	0.0721398	0.384515	0	0	15.9895	42.0387	NRP1
Response to Hepatocyte Growth Factor (GO:0035728)	2026-01-06	0.0721398	0.384515	0	0	15.9895	42.0387	NRP1
Retinal Ganglion Cell Axon Guidance (GO:0031290)	2026-01-06	0.0721398	0.384515	0	0	15.9895	42.0387	NRP1
Dendrite Arborization (GO:0140059)	2026-01-06	0.0721398	0.384515	0	0	15.9895	42.0387	NRP1
Serine Transport (GO:0032329)	2026-01-06	0.0721398	0.384515	0	0	15.9895	42.0387	SFXN3
Short-Chain Fatty Acid Metabolic Process (GO:0046459)	2026-01-06	0.0721398	0.384515	0	0	15.9895	42.0387	CRAT
Substrate-Dependent Cell Migration, Cell Extension (GO:0006930)	2026-01-06	0.0721398	0.384515	0	0	15.9895	42.0387	NRP1
Positive Regulation of Interleukin-5 Production (GO:0032754)	2026-01-06	0.0721398	0.384515	0	0	15.9895	42.0387	TSLP
Positive Regulation of Lipoprotein Lipase Activity (GO:0051006)	2026-01-06	0.0721398	0.384515	0	0	15.9895	42.0387	NR1H3
Positive Regulation of Mast Cell Activation (GO:0033005)	2026-01-06	0.0721398	0.384515	0	0	15.9895	42.0387	TSLP
Type B Pancreatic Cell Development (GO:0003323)	2026-01-06	0.0721398	0.384515	0	0	15.9895	42.0387	CDK6
Free Ubiquitin Chain Polymerization (GO:0010994)	2026-01-06	0.0721398	0.384515	0	0	15.9895	42.0387	RNF135
Gland Morphogenesis (GO:0022612)	2026-01-06	0.0721398	0.384515	0	0	15.9895	42.0387	TGFB1
Glucan Catabolic Process (GO:0009251)	2026-01-06	0.0721398	0.384515	0	0	15.9895	42.0387	PYGM
Glucose Mediated Signaling Pathway (GO:0010255)	2026-01-06	0.0721398	0.384515	0	0	15.9895	42.0387	MLXIPL
Positive Regulation of Pinocytosis (GO:0048549)	2026-01-06	0.0721398	0.384515	0	0	15.9895	42.0387	AXL
Glycosylceramide Biosynthetic Process (GO:0046476)	2026-01-06	0.0721398	0.384515	0	0	15.9895	42.0387	GAL3ST1
Hepatocyte Growth Factor Receptor Signaling Pathway (GO:0048012)	2026-01-06	0.0721398	0.384515	0	0	15.9895	42.0387	NRP1
Hexose Mediated Signaling (GO:0009757)	2026-01-06	0.0721398	0.384515	0	0	15.9895	42.0387	MLXIPL
Inner Ear Receptor Cell Differentiation (GO:0060113)	2026-01-06	0.0721398	0.384515	0	0	15.9895	42.0387	PDZD7
Positive Regulation of Sterol Transport (GO:0032373)	2026-01-06	0.0721398	0.384515	0	0	15.9895	42.0387	NR1H3
Postsynaptic Density Assembly (GO:0097107)	2026-01-06	0.0721398	0.384515	0	0	15.9895	42.0387	NRXN2
Lipoprotein Metabolic Process (GO:0042157)	2026-01-06	0.0721398	0.384515	0	0	15.9895	42.0387	MTTP
Lysosomal Protein Catabolic Process (GO:1905146)	2026-01-06	0.0721398	0.384515	0	0	15.9895	42.0387	CTSH
Quaternary Ammonium Group Transport (GO:0015697)	2026-01-06	0.0721398	0.384515	0	0	15.9895	42.0387	SLC22A3
Regulation of acetyl-CoA Biosynthetic Process From Pyruvate (GO:0010510)	2026-01-06	0.0721398	0.384515	0	0	15.9895	42.0387	TPK1
Regulation of Cardiac Epithelial to Mesenchymal Transition (GO:0062042)	2026-01-06	0.0721398	0.384515	0	0	15.9895	42.0387	TGFB1
Cellular Response to Vascular Endothelial Growth Factor Stimulus (GO:0035924)	2036-02-01	0.073266	0.384515	0	0	4.71497	12.3233	NRP1;VEGFC
Endoderm Formation (GO:0001706)	2036-02-01	0.073266	0.384515	0	0	4.71497	12.3233	DUSP4;FN1
Glutamate Receptor Signaling Pathway (GO:0007215)	2036-02-01	0.073266	0.384515	0	0	4.71497	12.3233	GRM4;GRIA3
Regulation of G2/M Transition of Mitotic Cell Cycle (GO:0010389)	2037-02-01	0.0768396	0.384515	0	0	4.58002	11.7525	CDK6;RAD51C
Positive Regulation of Cell Differentiation (GO:0045597)	7/297	0.0775312	0.384515	0	0	1.94926	4.98441	WWTR1;GPRC5B;TGFB1;RPS6KA1;CAMK1;RBM24;FERMT2
Protein Modification Process (GO:0036211)	11/545	0.0781117	0.384515	0	0	1.67036	4.25879	RPS6KA5;PPP1R12A;PKN3;IRAK2;RPS6KA1;ADPRH;FN1;CPE;RCE1;CAMK1;DCLK1
Negative Regulation of Neuron Apoptotic Process (GO:0043524)	1981-03-01	0.0795825	0.384515	0	0	3.08854	7.81698	NTRK2;FZD9;HSPG2
Positive Regulation of JNK Cascade (GO:0046330)	1981-03-01	0.0795825	0.384515	0	0	3.08854	7.81698	SH3RF3;LTBR;EDA2R
Regulation of Synapse Organization (GO:0050807)	2038-02-01	0.0804672	0.384515	0	0	4.45257	11.2201	ARHGAP22;CAMK1
Positive Regulation of Exocytosis (GO:0045921)	2038-02-01	0.0804672	0.384515	0	0	4.45257	11.2201	CADPS2;SDC4
Circulatory System Development (GO:0072359)	4/132	0.082108	0.384515	0	0	2.51332	6.2826	TGFB1;FN1;ECE1;HSPG2
Regulation of Intracellular Signal Transduction (GO:1902531)	7/302	0.0829812	0.384515	0	0	1.91573	4.76853	ARHGAP22;ARHGAP11A;DNMBP;PTPMT1;PLEKHG6;FGF1;ARHGAP23
ADP Transport (GO:0015866)	2026-01-07	0.0836487	0.384515	0	0	13.3239	33.0583	SLC25A25
SREBP Signaling Pathway (GO:0032933)	2026-01-07	0.0836487	0.384515	0	0	13.3239	33.0583	ERLIN1
U4 snRNA 3'-End Processing (GO:0034475)	2026-01-07	0.0836487	0.384515	0	0	13.3239	33.0583	EXOSC5
Negative Regulation of Regulated Secretory Pathway (GO:1903306)	2026-01-07	0.0836487	0.384515	0	0	13.3239	33.0583	RAP1B
Negative Regulation of Response to Type II Interferon (GO:0060331)	2026-01-07	0.0836487	0.384515	0	0	13.3239	33.0583	NR1H3
Reg of Natural Killer Cell Mediated Cytotoxicity Directed Against Tumor Cell Target (GO:0002858)	2026-01-07	0.0836487	0.384515	0	0	13.3239	33.0583	TGFB1
Negative Regulation of Type II Interferon-Mediated Signaling Pathway (GO:0060336)	2026-01-07	0.0836487	0.384515	0	0	13.3239	33.0583	NR1H3
Catecholamine Transport (GO:0051937)	2026-01-07	0.0836487	0.384515	0	0	13.3239	33.0583	SLC22A3
Catecholamine Uptake (GO:0090493)	2026-01-07	0.0836487	0.384515	0	0	13.3239	33.0583	SLC22A3
Peptide Transport (GO:0015833)	2026-01-07	0.0836487	0.384515	0	0	13.3239	33.0583	SEC14L2
Regulation of Striated Muscle Tissue Development (GO:0016202)	2026-01-07	0.0836487	0.384515	0	0	13.3239	33.0583	TGFB1
Cellular Response to Interleukin-7 (GO:0098761)	2026-01-07	0.0836487	0.384515	0	0	13.3239	33.0583	TSLP
poly(A)-dependent snoRNA 3'-End Processing (GO:0071051)	2026-01-07	0.0836487	0.384515	0	0	13.3239	33.0583	EXOSC5
Regulatory ncRNA-mediated Heterochromatin Formation (GO:0031048)	2026-01-07	0.0836487	0.384515	0	0	13.3239	33.0583	DNMT3A
Cellular Response to Thyroid Hormone Stimulus (GO:0097067)	2026-01-07	0.0836487	0.384515	0	0	13.3239	33.0583	CTSH
Response to Hydroperoxide (GO:0033194)	2026-01-07	0.0836487	0.384515	0	0	13.3239	33.0583	GPX3
Coronary Vasculature Morphogenesis (GO:0060977)	2026-01-07	0.0836487	0.384515	0	0	13.3239	33.0583	NRP1
Depyrimidination (GO:0045008)	2026-01-07	0.0836487	0.384515	0	0	13.3239	33.0583	OGG1
Skeletal Myofibril Assembly (GO:0014866)	2026-01-07	0.0836487	0.384515	0	0	13.3239	33.0583	CFLAR
Positive Regulation of Fibroblast Migration (GO:0010763)	2026-01-07	0.0836487	0.384515	0	0	13.3239	33.0583	TGFB1
Positive Regulation of Inositol Phosphate Biosynthetic Process (GO:0060732)	2026-01-07	0.0836487	0.384515	0	0	13.3239	33.0583	PTH1R
Fructose Metabolic Process (GO:0006000)	2026-01-07	0.0836487	0.384515	0	0	13.3239	33.0583	KHK
Galactosylceramide Metabolic Process (GO:0006681)	2026-01-07	0.0836487	0.384515	0	0	13.3239	33.0583	GAL3ST1
Ganglioside Catabolic Process (GO:0006689)	2026-01-07	0.0836487	0.384515	0	0	13.3239	33.0583	GM2A
Venous Blood Vessel Development (GO:0060841)	2026-01-07	0.0836487	0.384515	0	0	13.3239	33.0583	CCBE1
Positive Regulation of Myotube Differentiation (GO:0010831)	2026-01-07	0.0836487	0.384515	0	0	13.3239	33.0583	RBM24
Hyaluronan Catabolic Process (GO:0030214)	2026-01-07	0.0836487	0.384515	0	0	13.3239	33.0583	TGFB1
Interleukin-7-Mediated Signaling Pathway (GO:0038111)	2026-01-07	0.0836487	0.384515	0	0	13.3239	33.0583	TSLP
Positive Regulation of Triglyceride Lipase Activity (GO:0061365)	2026-01-07	0.0836487	0.384515	0	0	13.3239	33.0583	NR1H3
Postsynapse Assembly (GO:0099068)	2026-01-07	0.0836487	0.384515	0	0	13.3239	33.0583	NRXN2
Leukocyte Aggregation (GO:0070486)	2026-01-07	0.0836487	0.384515	0	0	13.3239	33.0583	JAM2
Protein Localization to Endoplasmic Reticulum Exit Site (GO:0070973)	2026-01-07	0.0836487	0.384515	0	0	13.3239	33.0583	SEC16B
Regulation of Cdc42 Protein Signal Transduction (GO:0032489)	2026-01-07	0.0836487	0.384515	0	0	13.3239	33.0583	NRP1
Semaphorin-Plexin Signaling Pathway (GO:0071526)	2039-02-01	0.084147	0.384515	0	0	4.33201	10.7226	NRP1;PLXNA4
Glycosphingolipid Metabolic Process (GO:0006687)	2039-02-01	0.084147	0.384515	0	0	4.33201	10.7226	GAL3ST1;GM2A
Wnt Signaling Pathway (GO:0016055)	1983-03-01	0.084212	0.384515	0	0	3.01102	7.45052	FZD9;CPE;FERMT2
Protein Tetramerization (GO:0051262)	1983-03-01	0.084212	0.384515	0	0	3.01102	7.45052	GRIA3;TRPM3;CUTC
Positive Regulation of Cellular Process (GO:0048522)	12/622	0.0876581	0.388342	0	0	1.59561	3.88421	WWTR1;MLXIPL;NTRK2;TGFB1;TSLP;RPS6KA1;FN1;CTSH;VEGFC;TAF9B;FGF1;ADRA2A
Negative Regulation of Protein Secretion (GO:0050709)	2040-02-01	0.087877	0.388342	0	0	4.2178	10.2569	NR1H3;INHBB
Regulation of Apoptotic Signaling Pathway (GO:2001233)	2040-02-01	0.087877	0.388342	0	0	4.2178	10.2569	PTPMT1;CTSH
Negative Regulation of Cell-Cell Adhesion (GO:0022408)	2040-02-01	0.087877	0.388342	0	0	4.2178	10.2569	TGFB1;SPINT2
Regulation of Cell Division (GO:0051302)	1985-03-01	0.0889541	0.388342	0	0	2.93728	7.10715	TADA3;FGF1;TLE6
Generation of Neurons (GO:0048699)	5/192	0.0912508	0.388342	0	0	2.15279	5.15409	NRP1;NTRK2;CDK6;IRX5;FZD9
Positive Regulation of Biosynthetic Process (GO:0009891)	1987-03-01	0.0938059	0.388342	0	0	2.86706	6.78497	MLXIPL;TGFB1;NR1H3
Synapse Assembly (GO:0007416)	1987-03-01	0.0938059	0.388342	0	0	2.86706	6.78497	SLITRK6;NRXN2;PLXNA4
Positive Regulation of Gene Expression (GO:0010628)	9/436	0.0942271	0.388342	0	0	1.70426	4.02555	SEC16B;NTRK2;TGFB1;TADA3;FN1;CTSH;RBM24;ADRA2A;RBMS3
Regulation of Endothelial Cell Development (GO:1901550)	2026-01-08	0.0950155	0.388342	0	0	11.4199	26.8792	PPP1R12A
Regulation of Epidermis Development (GO:0045682)	2026-01-08	0.0950155	0.388342	0	0	11.4199	26.8792	KLF7
T Cell Mediated Cytotoxicity (GO:0001913)	2026-01-08	0.0950155	0.388342	0	0	11.4199	26.8792	CTSH
Regulation of miRNA Metabolic Process (GO:2000628)	2026-01-08	0.0950155	0.388342	0	0	11.4199	26.8792	TGFB1
Regulation of Morphogenesis of an Epithelium (GO:1905330)	2026-01-08	0.0950155	0.388342	0	0	11.4199	26.8792	FGF1
Negative Regulation of Transforming Growth Factor Beta Production (GO:0071635)	2026-01-08	0.0950155	0.388342	0	0	11.4199	26.8792	FN1
Apoptotic DNA Fragmentation (GO:0006309)	2026-01-08	0.0950155	0.388342	0	0	11.4199	26.8792	ENDOG
Auditory Behavior (GO:0031223)	2026-01-08	0.0950155	0.388342	0	0	11.4199	26.8792	NRXN2
Auditory Receptor Cell Stereocilium Organization (GO:0060088)	2026-01-08	0.0950155	0.388342	0	0	11.4199	26.8792	PDZD7
Neurotransmitter Reuptake (GO:0098810)	2026-01-08	0.0950155	0.388342	0	0	11.4199	26.8792	SLC22A3
Cellular Response to Purine-Containing Compound (GO:0071415)	2026-01-08	0.0950155	0.388342	0	0	11.4199	26.8792	P2RY1
Cellular Response to Sterol Depletion (GO:0071501)	2026-01-08	0.0950155	0.388342	0	0	11.4199	26.8792	ERLIN1
Response to Thyroid Hormone (GO:0097066)	2026-01-08	0.0950155	0.388342	0	0	11.4199	26.8792	CTSH
Sensory Perception of Sour Taste (GO:0050915)	2026-01-08	0.0950155	0.388342	0	0	11.4199	26.8792	SCNN1A
Serotonin Uptake (GO:0051610)	2026-01-08	0.0950155	0.388342	0	0	11.4199	26.8792	SLC22A3
Positive Regulation of Chemokine (C-X-C Motif) Ligand 2 Production (GO:2000343)	2026-01-08	0.0950155	0.388342	0	0	11.4199	26.8792	TGFB1
Dopamine Uptake (GO:0090494)	2026-01-08	0.0950155	0.388342	0	0	11.4199	26.8792	SLC22A3
Inner Ear Receptor Cell Development (GO:0060119)	2026-01-08	0.0950155	0.388342	0	0	11.4199	26.8792	PDZD7
Positive Regulation of Vascular Associated Smooth Muscle Cell Migration (GO:1904754)	2026-01-08	0.0950155	0.388342	0	0	11.4199	26.8792	IGFBP5
Postsynaptic Density Organization (GO:0097106)	2026-01-08	0.0950155	0.388342	0	0	11.4199	26.8792	NRXN2
Learned Vocalization Behavior or Vocal Learning (GO:0098598)	2026-01-08	0.0950155	0.388342	0	0	11.4199	26.8792	NRXN2
Lipid Phosphorylation (GO:0046834)	2026-01-08	0.0950155	0.388342	0	0	11.4199	26.8792	DGKI
Protein Catabolic Process in the Vacuole (GO:0007039)	2026-01-08	0.0950155	0.388342	0	0	11.4199	26.8792	CTSH
Pyrimidine Nucleotide-Sugar Transmembrane Transport (GO:0090481)	2026-01-08	0.0950155	0.388342	0	0	11.4199	26.8792	SLC35C2
Regulation of 3'-UTR-mediated mRNA Stabilization (GO:1905868)	2026-01-08	0.0950155	0.388342	0	0	11.4199	26.8792	RBM24
Multi-Ciliated Epithelial Cell Differentiation (GO:1903251)	2026-01-08	0.0950155	0.388342	0	0	11.4199	26.8792	NFIB
Cardiac Ventricle Morphogenesis (GO:0003208)	2042-02-01	0.0954809	0.388342	0	0	4.0065	9.41059	TGFB1;CPE
Response to cAMP (GO:0051591)	2042-02-01	0.0954809	0.388342	0	0	4.0065	9.41059	RAP1B;IGFBP5
Positive Regulation of Receptor Signaling Pathway via STAT (GO:1904894)	2042-02-01	0.0954809	0.388342	0	0	4.0065	9.41059	TGFB1;TSLP
Lipid Catabolic Process (GO:0016042)	2042-02-01	0.0954809	0.388342	0	0	4.0065	9.41059	HSD11B1;SMPDL3B
Positive Regulation of Endothelial Cell Migration (GO:0010595)	1988-03-01	0.096272	0.390466	0	0	2.83318	6.63128	NRP1;TGFB1;FGF1
Regulation of Cell Population Proliferation (GO:0042127)	14/769	0.0984758	0.396119	0	0	1.50539	3.48942	WWTR1;CGREF1;NTRK2;TGFB1;TSLP;ITGA1;FN1;VEGFC;FGF1;ADRA2A;MLXIPL;CDK6;CTSH;ZBTB7C
Positive Regulation of Canonical Wnt Signaling Pathway (GO:0090263)	1989-03-01	0.0987644	0.396119	0	0	2.80009	6.48227	GPRC5B;TGFB1;FZD9
DNA Recombination (GO:0006310)	2043-02-01	0.0993511	0.396119	0	0	3.90859	9.0253	ENDOG;RAD51C
Positive Regulation of Stress Fiber Assembly (GO:0051496)	2043-02-01	0.0993511	0.396119	0	0	3.90859	9.0253	NRP1;FERMT2
Positive Regulation of Wound Healing (GO:0090303)	2044-02-01	0.103265	0.396119	0	0	3.81533	8.66255	ADRA2A;FERMT2
Synapse Organization (GO:0050808)	4/144	0.10449	0.396119	0	0	2.29649	5.18699	DOK7;SLITRK6;NRXN2;PLXNA4
Negative Regulation of Cytoplasmic Translation (GO:2000766)	2026-01-09	0.106242	0.396119	0	0	9.9919	22.4022	RBM24
NAD Biosynthesis via Nicotinamide Riboside Salvage Pathway (GO:0034356)	2026-01-09	0.106242	0.396119	0	0	9.9919	22.4022	PARP10
Negative Regulation of Necroptotic Process (GO:0060546)	2026-01-09	0.106242	0.396119	0	0	9.9919	22.4022	FZD9
Rap Protein Signal Transduction (GO:0032486)	2026-01-09	0.106242	0.396119	0	0	9.9919	22.4022	RAP1B
Regulation of Mast Cell Activation (GO:0033003)	2026-01-09	0.106242	0.396119	0	0	9.9919	22.4022	TSLP
Neuroepithelial Cell Differentiation (GO:0060563)	2026-01-09	0.106242	0.396119	0	0	9.9919	22.4022	TGFB1
Auditory Receptor Cell Morphogenesis (GO:0002093)	2026-01-09	0.106242	0.396119	0	0	9.9919	22.4022	PDZD7
Regulation of Protein Exit From Endoplasmic Reticulum (GO:0070861)	2026-01-09	0.106242	0.396119	0	0	9.9919	22.4022	SEC16B
Cardiolipin Metabolic Process (GO:0032048)	2026-01-09	0.106242	0.396119	0	0	9.9919	22.4022	PTPMT1
Regulation of Translation in Response to Stress (GO:0043555)	2026-01-09	0.106242	0.396119	0	0	9.9919	22.4022	RPS6KA1
Positive Regulation of Cardiocyte Differentiation (GO:1905209)	2026-01-09	0.106242	0.396119	0	0	9.9919	22.4022	TGFB1
Serotonin Transport (GO:0006837)	2026-01-09	0.106242	0.396119	0	0	9.9919	22.4022	SLC22A3
Ectoderm Development (GO:0007398)	2026-01-09	0.106242	0.396119	0	0	9.9919	22.4022	EDA2R
Store-Operated Calcium Entry (GO:0002115)	2026-01-09	0.106242	0.396119	0	0	9.9919	22.4022	SRL
Endothelial Cell Chemotaxis (GO:0035767)	2026-01-09	0.106242	0.396119	0	0	9.9919	22.4022	NRP1
Positive Regulation of Macrophage Cytokine Production (GO:0060907)	2026-01-09	0.106242	0.396119	0	0	9.9919	22.4022	GPRC5B
Glucan Biosynthetic Process (GO:0009250)	2026-01-09	0.106242	0.396119	0	0	9.9919	22.4022	UGP2
Glycogen Biosynthetic Process (GO:0005978)	2026-01-09	0.106242	0.396119	0	0	9.9919	22.4022	UGP2
Positive Regulation of Protein Exit From Endoplasmic Reticulum (GO:0070863)	2026-01-09	0.106242	0.396119	0	0	9.9919	22.4022	SEC16B
Hormone Catabolic Process (GO:0042447)	2026-01-09	0.106242	0.396119	0	0	9.9919	22.4022	ECE1
Positive Regulation of Receptor Recycling (GO:0001921)	2026-01-09	0.106242	0.396119	0	0	9.9919	22.4022	ECE1
Protein poly-ADP-ribosylation (GO:0070212)	2026-01-09	0.106242	0.396119	0	0	9.9919	22.4022	PARP10
Protein Prenylation (GO:0018342)	2026-01-09	0.106242	0.396119	0	0	9.9919	22.4022	RCE1
Regulation of Cardiac Muscle Cell Differentiation (GO:2000725)	2026-01-09	0.106242	0.396119	0	0	9.9919	22.4022	TGFB1
Negative Regulation of Cholesterol Storage (GO:0010887)	2026-01-09	0.106242	0.396119	0	0	9.9919	22.4022	NR1H3
Glucose Homeostasis (GO:0042593)	1992-03-01	0.106396	0.396119	0	0	2.7053	6.06146	KLF7;MLXIPL;ADRA2A
Positive Regulation of Cellular Component Biogenesis (GO:0044089)	1993-03-01	0.108989	0.402747	0	0	2.6751	5.92938	TGFB1;SDC4;BID
Positive Regulation of Chemotaxis (GO:0050921)	2046-02-01	0.111215	0.402747	0	0	3.64154	7.99787	NRP1;TGFB1
Positive Regulation of Nucleocytoplasmic Transport (GO:0046824)	2046-02-01	0.111215	0.402747	0	0	3.64154	7.99787	TGFB1;CAMK1
Mononuclear Cell Differentiation (GO:1903131)	2046-02-01	0.111215	0.402747	0	0	3.64154	7.99787	AXL;CFLAR
Phosphate-Containing Compound Metabolic Process (GO:0006796)	4/150	0.116621	0.402747	0	0	2.20144	4.73051	DUSP4;TGFB1;PTPMT1;LIMD1
Regulation of Extracellular Matrix Assembly (GO:1901201)	2026-01-10	0.117329	0.402747	0	0	8.88124	19.0305	TGFB1
Negative Regulation of Lipid Localization (GO:1905953)	2026-01-10	0.117329	0.402747	0	0	8.88124	19.0305	NR1H3
NAD Biosynthetic Process via the Salvage Pathway (GO:0034355)	2026-01-10	0.117329	0.402747	0	0	8.88124	19.0305	PARP10
Negative Regulation of Programmed Necrotic Cell Death (GO:0062099)	2026-01-10	0.117329	0.402747	0	0	8.88124	19.0305	FZD9
Negative Regulation of Systemic Arterial Blood Pressure (GO:0003085)	2026-01-10	0.117329	0.402747	0	0	8.88124	19.0305	GPR37L1
Basement Membrane Organization (GO:0071711)	2026-01-10	0.117329	0.402747	0	0	8.88124	19.0305	NID2
Nuclear mRNA Surveillance (GO:0071028)	2026-01-10	0.117329	0.402747	0	0	8.88124	19.0305	EXOSC5
One-Carbon Metabolic Process (GO:0006730)	2026-01-10	0.117329	0.402747	0	0	8.88124	19.0305	SFXN3
Peroxisome Fission (GO:0016559)	2026-01-10	0.117329	0.402747	0	0	8.88124	19.0305	SEC16B
Respiratory Electron Transport Chain (GO:0022904)	2026-01-10	0.117329	0.402747	0	0	8.88124	19.0305	ETFB
Positive Regulation of CREB Transcription Factor Activity (GO:0032793)	2026-01-10	0.117329	0.402747	0	0	8.88124	19.0305	RPS6KA5
Response to Sterol (GO:0036314)	2026-01-10	0.117329	0.402747	0	0	8.88124	19.0305	TGFB1
Copper Ion Transport (GO:0006825)	2026-01-10	0.117329	0.402747	0	0	8.88124	19.0305	CUTC
Detection of Mechanical Stimulus Involved in Sensory Perception of Sound (GO:0050910)	2026-01-10	0.117329	0.402747	0	0	8.88124	19.0305	PDZD7
Dopamine Transport (GO:0015872)	2026-01-10	0.117329	0.402747	0	0	8.88124	19.0305	SLC22A3
Surfactant Homeostasis (GO:0043129)	2026-01-10	0.117329	0.402747	0	0	8.88124	19.0305	CTSH
Erythrose 4-Phosphate/Phosphoenolpyruvate Family Amino Acid Catabolic Process (GO:1902222)	2026-01-10	0.117329	0.402747	0	0	8.88124	19.0305	GSTZ1
Positive Regulation of Interleukin-13 Production (GO:0032736)	2026-01-10	0.117329	0.402747	0	0	8.88124	19.0305	TSLP
Fatty Acid Beta-Oxidation Using acyl-CoA Dehydrogenase (GO:0033539)	2026-01-10	0.117329	0.402747	0	0	8.88124	19.0305	ETFB
Type B Pancreatic Cell Differentiation (GO:0003309)	2026-01-10	0.117329	0.402747	0	0	8.88124	19.0305	CDK6
Very-Low-Density Lipoprotein Particle Assembly (GO:0034379)	2026-01-10	0.117329	0.402747	0	0	8.88124	19.0305	MTTP
Positive Regulation of Neuroblast Proliferation (GO:0002052)	2026-01-10	0.117329	0.402747	0	0	8.88124	19.0305	FZD9
Positive Regulation of Protein Maturation (GO:1903319)	2026-01-10	0.117329	0.402747	0	0	8.88124	19.0305	CCBE1
Induction of Positive Chemotaxis (GO:0050930)	2026-01-10	0.117329	0.402747	0	0	8.88124	19.0305	VEGFC
Protein auto-ADP-ribosylation (GO:0070213)	2026-01-10	0.117329	0.402747	0	0	8.88124	19.0305	PARP10
Mesonephros Development (GO:0001823)	2026-01-10	0.117329	0.402747	0	0	8.88124	19.0305	FGF1
Monoamine Transport (GO:0015844)	2026-01-10	0.117329	0.402747	0	0	8.88124	19.0305	SLC22A3
Negative Regulation of Cell-Cell Adhesion Mediated by Cadherin (GO:2000048)	2026-01-10	0.117329	0.402747	0	0	8.88124	19.0305	TGFB1
Endoplasmic Reticulum Unfolded Protein Response (GO:0030968)	2048-02-01	0.119319	0.405742	0	0	3.48286	7.40438	TBL2;HERPUD1
Fatty Acid Beta-Oxidation (GO:0006635)	2048-02-01	0.119319	0.405742	0	0	3.48286	7.40438	ETFB;CRAT
Positive Regulation of Osteoblast Differentiation (GO:0045669)	2048-02-01	0.119319	0.405742	0	0	3.48286	7.40438	WWTR1;FERMT2
Post-Translational Protein Modification (GO:0043687)	2048-02-01	0.119319	0.405742	0	0	3.48286	7.40438	PARP10;RPS6KA5
Regulation of Canonical NF-kappaB Signal Transduction (GO:0043122)	6/270	0.120298	0.408114	0	0	1.8302	3.87597	GPRC5B;TGFB1;IRAK2;CFLAR;LTBR;EDA2R
Negative Regulation of DNA-templated Transcription (GO:0045892)	17/1006	0.121947	0.40847	0	0	1.39618	2.93781	HEXIM2;TLE2;KLF12;NKX6-2;TGFB1;ATP8B1;DNMT3A;NR1H3;LIMD1;TLE6;MLXIPL;KLF7;RPS6KA5;NFIB;ZMYM5;TADA3;TAF9B
Positive Regulation of Hydrolase Activity (GO:0051345)	1998-03-01	0.122316	0.40847	0	0	2.53366	5.32359	ARHGAP11A;CTSH;RASGRP2
Activation of Protein Kinase Activity (GO:0032147)	2049-02-01	0.123425	0.40847	0	0	3.40858	7.13115	FGF1;ADRA2A
Positive Regulation of Smooth Muscle Cell Proliferation (GO:0048661)	2049-02-01	0.123425	0.40847	0	0	3.40858	7.13115	TGFB1;IGFBP5
Negative Regulation of Extracellular Matrix Organization (GO:1903054)	2026-01-11	0.12828	0.40847	0	0	7.99271	16.4134	TGFB1
Negative Regulation of Gene Expression via Chromosomal CpG Island Methylation (GO:0044027)	2026-01-11	0.12828	0.40847	0	0	7.99271	16.4134	DNMT3A
Regulation of Glycogen Metabolic Process (GO:0070873)	2026-01-11	0.12828	0.40847	0	0	7.99271	16.4134	KHK
- Reg of Mt Outer Membrane Permeabilization Inv in Apoptotic Sgnlng Pway (GO:1901029)	2026-01-11	0.12828	0.40847	0	0	7.99271	16.4134	FZD9
Regulation of Lipid Transport (GO:0032368)	2026-01-11	0.12828	0.40847	0	0	7.99271	16.4134	NR1H3
Regulation of Mitochondrial Depolarization (GO:0051900)	2026-01-11	0.12828	0.40847	0	0	7.99271	16.4134	FZD9
Neurotransmitter Uptake (GO:0001504)	2026-01-11	0.12828	0.40847	0	0	7.99271	16.4134	SLC22A3
Regulation of Programmed Necrotic Cell Death (GO:0062098)	2026-01-11	0.12828	0.40847	0	0	7.99271	16.4134	CFLAR
Nicotinamide Riboside Metabolic Process (GO:0046495)	2026-01-11	0.12828	0.40847	0	0	7.99271	16.4134	PARP10
Base-Excision Repair, AP Site Formation (GO:0006285)	2026-01-11	0.12828	0.40847	0	0	7.99271	16.4134	OGG1
Carnitine Metabolic Process (GO:0009437)	2026-01-11	0.12828	0.40847	0	0	7.99271	16.4134	CRAT
Positive Regulation of DNA-templated DNA Replication (GO:2000105)	2026-01-11	0.12828	0.40847	0	0	7.99271	16.4134	ENDOG
Central Nervous System Projection Neuron Axonogenesis (GO:0021952)	2026-01-11	0.12828	0.40847	0	0	7.99271	16.4134	NFIB
Defense Response to Tumor Cell (GO:0002357)	2026-01-11	0.12828	0.40847	0	0	7.99271	16.4134	RBMS3
Skeletal Muscle Tissue Regeneration (GO:0043403)	2026-01-11	0.12828	0.40847	0	0	7.99271	16.4134	CFLAR
sno(s)RNA 3'-End Processing (GO:0031126)	2026-01-11	0.12828	0.40847	0	0	7.99271	16.4134	EXOSC5
Positive Regulation of Gene Expression via Chromosomal CpG Island Demethylation (GO:0044029)	2026-01-11	0.12828	0.40847	0	0	7.99271	16.4134	OGG1
Positive Regulation of Macrophage Differentiation (GO:0045651)	2026-01-11	0.12828	0.40847	0	0	7.99271	16.4134	TGFB1
Fatty Acid Homeostasis (GO:0055089)	2026-01-11	0.12828	0.40847	0	0	7.99271	16.4134	MLXIPL
Positive Regulation of Toll-Like Receptor 4 Signaling Pathway (GO:0034145)	2026-01-11	0.12828	0.40847	0	0	7.99271	16.4134	NR1H3
Positive Regulation of Triglyceride Biosynthetic Process (GO:0010867)	2026-01-11	0.12828	0.40847	0	0	7.99271	16.4134	NR1H3
Positive Regulation of Vascular Endothelial Growth Factor Signaling Pathway (GO:1900748)	2026-01-11	0.12828	0.40847	0	0	7.99271	16.4134	CCBE1
Protein Localization to Endosome (GO:0036010)	2026-01-11	0.12828	0.40847	0	0	7.99271	16.4134	NRP1
Purine Ribonucleoside Triphosphate Biosynthetic Process (GO:0009206)	2026-01-11	0.12828	0.40847	0	0	7.99271	16.4134	TGFB1
Negative Regulation of RNA Biosynthetic Process (GO:1902679)	9/470	0.131669	0.408838	0	0	1.57579	3.19486	HEXIM2;MLXIPL;TLE2;RPS6KA5;NKX6-2;TGFB1;ATP8B1;DNMT3A;LIMD1
Organic Hydroxy Compound Transport (GO:0015850)	1951-02-01	0.131737	0.408838	0	0	3.26912	6.62633	SLC22A3;ATP8B1
Positive Regulation of Actin Filament Bundle Assembly (GO:0032233)	1951-02-01	0.131737	0.408838	0	0	3.26912	6.62633	NRP1;FERMT2
Myofibril Assembly (GO:0030239)	1951-02-01	0.131737	0.408838	0	0	3.26912	6.62633	LMOD1;CFLAR
Negative Regulation of Translation (GO:0017148)	3/102	0.133384	0.408838	0	0	2.4308	4.8969	IGFBP5;LIMD1;RBM24
Phospholipase C-activating G Protein-Coupled Receptor Signaling Pathway (GO:0007200)	3/102	0.133384	0.408838	0	0	2.4308	4.8969	P2RY1;PTH1R;ADRA2A
Positive Regulation of Protein Localization (GO:1903829)	3/102	0.133384	0.408838	0	0	2.4308	4.8969	WWTR1;TGFB1;FERMT2
Actin Filament Organization (GO:0007015)	4/158	0.133697	0.408838	0	0	2.08623	4.19786	MARCKS;LMOD1;ELMO2;TLE6
Protein Maturation (GO:0051604)	4/158	0.133697	0.408838	0	0	2.08623	4.19786	CPE;KLK14;ECE1;CISD3
Regulation of Substrate Adhesion-Dependent Cell Spreading (GO:1900024)	1952-02-01	0.13594	0.408838	0	0	3.20358	6.39286	NRP1;FERMT2
Positive Regulation of Cell Migration (GO:0030335)	7/344	0.137078	0.408838	0	0	1.67336	3.3253	NRP1;TGFB1;FN1;CTSH;FGF1;FERMT2;ADRA2A
Regulation of Phosphatidylinositol 3-Kinase/Protein Kinase B Signal Transduction (GO:0051896)	5/219	0.137142	0.408838	0	0	1.87858	3.73225	NTRK2;TGFB1;AXL;FN1;FERMT2
DNA Deamination (GO:0045006)	2026-01-12	0.139095	0.408838	0	0	7.26573	14.3324	EXOSC5
- Reg of Intrinsic Apoptotic Sgnlng Pway in Resp to DNA Damage by P53 Cls Mediator (GO:1902166)	2026-01-12	0.139095	0.408838	0	0	7.26573	14.3324	TAF9B
Negative Regulation of Locomotion (GO:0040013)	2026-01-12	0.139095	0.408838	0	0	7.26573	14.3324	SPINT2
Negative Regulation of Macrophage Derived Foam Cell Differentiation (GO:0010745)	2026-01-12	0.139095	0.408838	0	0	7.26573	14.3324	NR1H3
Negative Regulation of Mitochondrial Membrane Permeability (GO:0035795)	2026-01-12	0.139095	0.408838	0	0	7.26573	14.3324	FZD9
Regulation of Interleukin-5 Production (GO:0032674)	2026-01-12	0.139095	0.408838	0	0	7.26573	14.3324	TSLP
Regulation of Lymphocyte Migration (GO:2000401)	2026-01-12	0.139095	0.408838	0	0	7.26573	14.3324	JAM2
UV-damage Excision Repair (GO:0070914)	2026-01-12	0.139095	0.408838	0	0	7.26573	14.3324	DDB2
Regulation of Myoblast Fusion (GO:1901739)	2026-01-12	0.139095	0.408838	0	0	7.26573	14.3324	CFLAR
Negative Regulation of Vascular Permeability (GO:0043116)	2026-01-12	0.139095	0.408838	0	0	7.26573	14.3324	FERMT2
Regulation of Protein K63-linked Ubiquitination (GO:1900044)	2026-01-12	0.139095	0.408838	0	0	7.26573	14.3324	PARP10
Biogenic Amine Metabolic Process (GO:0006576)	2026-01-12	0.139095	0.408838	0	0	7.26573	14.3324	SLC22A3
Branching Involved in Blood Vessel Morphogenesis (GO:0001569)	2026-01-12	0.139095	0.408838	0	0	7.26573	14.3324	NRP1
Regulation of Transforming Growth Factor Beta Production (GO:0071634)	2026-01-12	0.139095	0.408838	0	0	7.26573	14.3324	FN1
Regulation of Type II Interferon-Mediated Signaling Pathway (GO:0060334)	2026-01-12	0.139095	0.408838	0	0	7.26573	14.3324	NR1H3
Positive Regulation of Cholesterol Biosynthetic Process (GO:0045542)	2026-01-12	0.139095	0.408838	0	0	7.26573	14.3324	FGF1
Endothelium Development (GO:0003158)	2026-01-12	0.139095	0.408838	0	0	7.26573	14.3324	FSTL1
Fatty Acid Beta-Oxidation Using acyl-CoA Oxidase (GO:0033540)	2026-01-12	0.139095	0.408838	0	0	7.26573	14.3324	CRAT
Glial Cell-Derived Neurotrophic Factor Receptor Signaling Pathway (GO:0035860)	2026-01-12	0.139095	0.408838	0	0	7.26573	14.3324	GFRA2
Glycerolipid Metabolic Process (GO:0046486)	2026-01-12	0.139095	0.408838	0	0	7.26573	14.3324	GAL3ST1
Glycosaminoglycan Catabolic Process (GO:0006027)	2026-01-12	0.139095	0.408838	0	0	7.26573	14.3324	TGFB1
Positive Regulation of Sterol Biosynthetic Process (GO:0106120)	2026-01-12	0.139095	0.408838	0	0	7.26573	14.3324	FGF1
Positive Regulation of Vascular Permeability (GO:0043117)	2026-01-12	0.139095	0.408838	0	0	7.26573	14.3324	TGFB1
Pyrimidine Deoxyribonucleotide Catabolic Process (GO:0009223)	2026-01-12	0.139095	0.408838	0	0	7.26573	14.3324	OGG1
Regulation of SNARE Complex Assembly (GO:0035542)	2026-01-12	0.139095	0.408838	0	0	7.26573	14.3324	PRRT2
Negative Regulation of Amyloid Fibril Formation (GO:1905907)	2026-01-12	0.139095	0.408838	0	0	7.26573	14.3324	HSPG2
Nucleotide-Excision Repair (GO:0006289)	1953-02-01	0.140173	0.410332	0	0	3.1406	6.1709	OGG1;DDB2
Calcium Ion Homeostasis (GO:0055074)	3/105	0.141904	0.410332	0	0	2.35894	4.60608	ATP13A4;PTH1R;SLC24A5
Organic Anion Transport (GO:0015711)	3/105	0.141904	0.410332	0	0	2.35894	4.60608	SLC22A3;SLC35C2;SLC25A25
Regulation of Cell Migration (GO:0030334)	9/479	0.142732	0.410332	0	0	1.54489	3.00758	TGFB1;IGFBP5;CTSH;TNR;FGF1;SRCIN1;FERMT2;PLXNA4;ADRA2A
Regulation of Smooth Muscle Cell Proliferation (GO:0048660)	1954-02-01	0.144434	0.410332	0	0	3.08005	5.95969	TGFB1;IGFBP5
Plasma Membrane Bounded Cell Projection Morphogenesis (GO:0120039)	1954-02-01	0.144434	0.410332	0	0	3.08005	5.95969	PPP1R12A;GAS7
Positive Regulation of Chemokine Production (GO:0032722)	1954-02-01	0.144434	0.410332	0	0	3.08005	5.95969	TGFB1;TSLP
Steroid Metabolic Process (GO:0008202)	3/106	0.144784	0.410332	0	0	2.33592	4.51419	HSD11B1;DHRS11;BDH1
Dephosphorylation (GO:0016311)	3/107	0.147683	0.410332	0	0	2.31334	4.4247	DUSP4;PPP1R12A;PTPMT1
Glycolipid Biosynthetic Process (GO:0009247)	1955-02-01	0.148722	0.410332	0	0	3.02178	5.75854	GAL3ST1;MPPE1
Central Nervous System Development (GO:0007417)	6/288	0.149291	0.410332	0	0	1.7118	3.2556	MARCKS;UGP2;NFIB;HSPG2;MYT1;DCLK1
Negative Regulation of Cyclin-Dependent Protein Serine/Threonine Kinase Activity (GO:0045736)	2026-01-13	0.149777	0.410332	0	0	6.65992	12.6446	HEXIM2
Negative Regulation of Fibroblast Growth Factor Receptor Signaling Pathway (GO:0040037)	2026-01-13	0.149777	0.410332	0	0	6.65992	12.6446	SHISA2
Regulation of Gastrulation (GO:0010470)	2026-01-13	0.149777	0.410332	0	0	6.65992	12.6446	PHLDB2
MyD88-dependent Toll-Like Receptor Signaling Pathway (GO:0002755)	2026-01-13	0.149777	0.410332	0	0	6.65992	12.6446	IRAK2
P-body Assembly (GO:0033962)	2026-01-13	0.149777	0.410332	0	0	6.65992	12.6446	LIMD1
Reg of Intrinsic Apoptotic Sgnlng Pway in Resp to DNA Damage by P53 Cls Mediator (GO:1902165)	2026-01-13	0.149777	0.410332	0	0	6.65992	12.6446	TAF9B
Activation of Protein Kinase B Activity (GO:0032148)	2026-01-13	0.149777	0.410332	0	0	6.65992	12.6446	FGF1
Negative Regulation of Receptor Internalization (GO:0002091)	2026-01-13	0.149777	0.410332	0	0	6.65992	12.6446	ANKRD13D
Adenylate Cyclase-Activating Adrenergic Receptor Signaling Pathway (GO:0071880)	2026-01-13	0.149777	0.410332	0	0	6.65992	12.6446	ADRA2A
Negative Regulation of Secretion (GO:0051048)	2026-01-13	0.149777	0.410332	0	0	6.65992	12.6446	NR1H3
Regulation of Protein Autophosphorylation (GO:0031952)	2026-01-13	0.149777	0.410332	0	0	6.65992	12.6446	MVP
Nuclear RNA Surveillance (GO:0071027)	2026-01-13	0.149777	0.410332	0	0	6.65992	12.6446	EXOSC5
Cell Projection Assembly (GO:0030031)	2026-01-13	0.149777	0.410332	0	0	6.65992	12.6446	PARVB
Cellular Response to Acidic pH (GO:0071468)	2026-01-13	0.149777	0.410332	0	0	6.65992	12.6446	SCNN1A
Regulation of Vascular Associated Smooth Muscle Cell Migration (GO:1904752)	2026-01-13	0.149777	0.410332	0	0	6.65992	12.6446	IGFBP5
Steroid Catabolic Process (GO:0006706)	2026-01-13	0.149777	0.410332	0	0	6.65992	12.6446	HSD11B1
Endothelial Cell Differentiation (GO:0045446)	2026-01-13	0.149777	0.410332	0	0	6.65992	12.6446	FSTL1
Synaptic Vesicle Membrane Organization (GO:0048499)	2026-01-13	0.149777	0.410332	0	0	6.65992	12.6446	PRRT2
Positive Regulation of Protein Export From Nucleus (GO:0046827)	2026-01-13	0.149777	0.410332	0	0	6.65992	12.6446	CAMK1
Hyaluronan Metabolic Process (GO:0030212)	2026-01-13	0.149777	0.410332	0	0	6.65992	12.6446	TGFB1
Protein Heterotetramerization (GO:0051290)	2026-01-13	0.149777	0.410332	0	0	6.65992	12.6446	GRIA3
Membrane Protein Intracellular Domain Proteolysis (GO:0031293)	2026-01-13	0.149777	0.410332	0	0	6.65992	12.6446	TGFB1
Microvillus Organization (GO:0032528)	2026-01-13	0.149777	0.410332	0	0	6.65992	12.6446	RAP1B
Mitochondrial DNA Metabolic Process (GO:0032042)	2026-01-13	0.149777	0.410332	0	0	6.65992	12.6446	ENDOG
Negative Regulation of Alcohol Biosynthetic Process (GO:1902931)	2026-01-13	0.149777	0.410332	0	0	6.65992	12.6446	ERLIN1
Response to Peptide Hormone (GO:0043434)	1956-02-01	0.153035	0.413488	0	0	2.96567	5.56683	IGFBP5;KHK
Positive Regulation of Vasculature Development (GO:1904018)	3/109	0.153538	0.413488	0	0	2.26946	4.25254	TGFB1;CTSH;FGF1
Positive Regulation of Macromolecule Biosynthetic Process (GO:0010557)	7/355	0.153568	0.413488	0	0	1.61954	3.0344	SEC16B;NTRK2;TGFB1;TADA3;FN1;CTSH;RBMS3
DNA Damage Response (GO:0006974)	8/421	0.153947	0.413488	0	0	1.56086	2.92059	ENDOG;RAD51C;MGMT;OGG1;BID;MASTL;RBM24;DDB2
Cartilage Development (GO:0051216)	1957-02-01	0.157373	0.413488	0	0	2.9116	5.38396	TGFB1;NFIB
Cellular Response to Interleukin-1 (GO:0071347)	1957-02-01	0.157373	0.413488	0	0	2.9116	5.38396	RPS6KA5;IRAK2
Positive Regulation of Cellular Component Organization (GO:0051130)	3/111	0.159465	0.413488	0	0	2.22721	4.08901	TGFB1;CAMK1;BID
Negative Regulation of Fatty Acid Biosynthetic Process (GO:0045717)	2026-01-14	0.160326	0.413488	0	0	6.14731	11.2529	ERLIN1
Negative Regulation of Focal Adhesion Assembly (GO:0051895)	2026-01-14	0.160326	0.413488	0	0	6.14731	11.2529	PHLDB2
Regulation of Extracellular Matrix Disassembly (GO:0010715)	2026-01-14	0.160326	0.413488	0	0	6.14731	11.2529	TGFB1
G Protein-Coupled Glutamate Receptor Signaling Pathway (GO:0007216)	2026-01-14	0.160326	0.413488	0	0	6.14731	11.2529	GRM4
Negative Regulation of Smooth Muscle Cell Migration (GO:0014912)	2026-01-14	0.160326	0.413488	0	0	6.14731	11.2529	IGFBP5
Negative Regulation of Toll-Like Receptor Signaling Pathway (GO:0034122)	2026-01-14	0.160326	0.413488	0	0	6.14731	11.2529	SMPDL3B
Neuron Cell-Cell Adhesion (GO:0007158)	2026-01-14	0.160326	0.413488	0	0	6.14731	11.2529	NRXN2
Nucleotide-Sugar Metabolic Process (GO:0009225)	2026-01-14	0.160326	0.413488	0	0	6.14731	11.2529	UGP2
peptidyl-L-cysteine S-palmitoylation (GO:0018230)	2026-01-14	0.160326	0.413488	0	0	6.14731	11.2529	ZDHHC20
peptidyl-S-diacylglycerol-L-cysteine Biosynthetic Process From Peptidyl-Cysteine (GO:0018231)	2026-01-14	0.160326	0.413488	0	0	6.14731	11.2529	ZDHHC20
Cell-Cell Junction Maintenance (GO:0045217)	2026-01-14	0.160326	0.413488	0	0	6.14731	11.2529	FERMT2
Cellular Response to ATP (GO:0071318)	2026-01-14	0.160326	0.413488	0	0	6.14731	11.2529	P2RY1
Phosphatidylcholine Acyl-Chain Remodeling (GO:0036151)	2026-01-14	0.160326	0.413488	0	0	6.14731	11.2529	NR1H3
Embryonic Cranial Skeleton Morphogenesis (GO:0048701)	2026-01-14	0.160326	0.413488	0	0	6.14731	11.2529	IRX5
Endoderm Development (GO:0007492)	2026-01-14	0.160326	0.413488	0	0	6.14731	11.2529	DUSP4
Positive Regulation of Exosomal Secretion (GO:1903543)	2026-01-14	0.160326	0.413488	0	0	6.14731	11.2529	SDC4
Positive Regulation of Isotype Switching (GO:0045830)	2026-01-14	0.160326	0.413488	0	0	6.14731	11.2529	TGFB1
Establishment of Spindle Localization (GO:0051293)	2026-01-14	0.160326	0.413488	0	0	6.14731	11.2529	TLE6
Glycogen Catabolic Process (GO:0005980)	2026-01-14	0.160326	0.413488	0	0	6.14731	11.2529	PYGM
Glycolipid Catabolic Process (GO:0019377)	2026-01-14	0.160326	0.413488	0	0	6.14731	11.2529	GM2A
Positive Regulation of Syncytium Formation by Plasma Membrane Fusion (GO:0060143)	2026-01-14	0.160326	0.413488	0	0	6.14731	11.2529	CAMK1
Protein Localization to Site of Double-Strand Break (GO:1990166)	2026-01-14	0.160326	0.413488	0	0	6.14731	11.2529	IFFO1
Medium-Chain Fatty Acid Metabolic Process (GO:0051791)	2026-01-14	0.160326	0.413488	0	0	6.14731	11.2529	CRAT
Microvillus Assembly (GO:0030033)	2026-01-14	0.160326	0.413488	0	0	6.14731	11.2529	RAP1B
Negative Regulation of Cell-Substrate Junction Organization (GO:0150118)	2026-01-14	0.160326	0.413488	0	0	6.14731	11.2529	PHLDB2
Regulation of Chemokine (C-X-C Motif) Ligand 2 Production (GO:2000341)	2026-01-14	0.160326	0.413488	0	0	6.14731	11.2529	TGFB1
Regulation of Myoblast Differentiation (GO:0045661)	1958-02-01	0.161733	0.41564	0	0	2.85947	5.2094	TGFB1;RBM24
Cellular Response to Unfolded Protein (GO:0034620)	1958-02-01	0.161733	0.41564	0	0	2.85947	5.2094	TBL2;HERPUD1
Regulation of Gene Expression (GO:0010468)	18/1127	0.163357	0.416677	0	0	1.31562	2.38365	WWTR1;SEC16B;NTRK2;MBNL2;NKX6-2;TGFB1;OGG1;FN1;LIMD1;PARP10;MLXIPL;RPS6KA5;CDK6;TADA3;CTSH;PITX3;CD276;RBMS3
Lipid Transport (GO:0006869)	3/113	0.165461	0.416677	0	0	2.18649	3.93355	GM2A;ATP8B1;MTTP
Protein Homotetramerization (GO:0051289)	1959-02-01	0.166115	0.416677	0	0	2.80916	5.04264	GRIA3;TRPM3
Protein Polymerization (GO:0051258)	1959-02-01	0.166115	0.416677	0	0	2.80916	5.04264	RNF135;MID1IP1
Regulation of Apoptotic Process (GO:0042981)	12/704	0.166531	0.416677	0	0	1.40051	2.51052	GRM4;TSLP;MGMT;AXL;RPS6KA1;FZD9;CTSH;ASNS;CFLAR;BID;TAF9B;FSTL1
Negative Regulation of Gene Expression (GO:0010629)	7/364	0.167714	0.416677	0	0	1.57798	2.81748	PARP10;EXOSC5;RPS6KA5;TGFB1;IGFBP5;RBM24;RBMS3
Regulation of Interleukin-6 Production (GO:0032675)	3/114	0.168483	0.416677	0	0	2.16669	3.85869	C1QTNF4;TGFB1;TSLP
Positive Regulation of Wnt Signaling Pathway (GO:0030177)	3/114	0.168483	0.416677	0	0	2.16669	3.85869	GPRC5B;TGFB1;FZD9
Transforming Growth Factor Beta Receptor Superfamily Signaling Pathway (GO:0141091)	3/114	0.168483	0.416677	0	0	2.16669	3.85869	TGFB1;INHBB;FERMT2
Neuron Migration (GO:0001764)	1960-02-01	0.170518	0.416677	0	0	2.76058	4.88323	NRP1;NTRK2
Response to Reactive Oxygen Species (GO:0000302)	1960-02-01	0.170518	0.416677	0	0	2.76058	4.88323	OGG1;GPR37L1
Negative Regulation of Cyclin-Dependent Protein Kinase Activity (GO:1904030)	2026-01-15	0.170746	0.416677	0	0	5.70792	10.0892	HEXIM2
- Reg of Endoplasmic Reticulum Stress-Induced Intrinsic Apoptotic Sgnlng Pway (GO:1902236)	2026-01-15	0.170746	0.416677	0	0	5.70792	10.0892	HERPUD1
Regulation of Establishment of Cell Polarity (GO:2000114)	2026-01-15	0.170746	0.416677	0	0	5.70792	10.0892	RAP1B
Regulation of Execution Phase of Apoptosis (GO:1900117)	2026-01-15	0.170746	0.416677	0	0	5.70792	10.0892	FZD9
Negative Regulation of Macrophage Activation (GO:0043031)	2026-01-15	0.170746	0.416677	0	0	5.70792	10.0892	NR1H3
Regulation of Interleukin-13 Production (GO:0032656)	2026-01-15	0.170746	0.416677	0	0	5.70792	10.0892	TSLP
Regulation of Monocyte Differentiation (GO:0045655)	2026-01-15	0.170746	0.416677	0	0	5.70792	10.0892	CDK6
Regulation of Neuroblast Proliferation (GO:1902692)	2026-01-15	0.170746	0.416677	0	0	5.70792	10.0892	FZD9
Regulation of Oxidative Phosphorylation (GO:0002082)	2026-01-15	0.170746	0.416677	0	0	5.70792	10.0892	MLXIPL
Regulation of Peptidase Activity (GO:0052547)	2026-01-15	0.170746	0.416677	0	0	5.70792	10.0892	CTSH
Astrocyte Development (GO:0014002)	2026-01-15	0.170746	0.416677	0	0	5.70792	10.0892	CDK6
Regulation of Systemic Arterial Blood Pressure by Hormone (GO:0001990)	2026-01-15	0.170746	0.416677	0	0	5.70792	10.0892	ECE1
Central Nervous System Neuron Development (GO:0021954)	2026-01-15	0.170746	0.416677	0	0	5.70792	10.0892	NTRK2
Clathrin Coat Assembly (GO:0048268)	2026-01-15	0.170746	0.416677	0	0	5.70792	10.0892	GAS7
Copper Ion Homeostasis (GO:0055070)	2026-01-15	0.170746	0.416677	0	0	5.70792	10.0892	CUTC
Positive Regulation of Membrane Protein Ectodomain Proteolysis (GO:0051044)	2026-01-15	0.170746	0.416677	0	0	5.70792	10.0892	ADRA2A
Unsaturated Fatty Acid Biosynthetic Process (GO:0006636)	2026-01-15	0.170746	0.416677	0	0	5.70792	10.0892	DOK7
rRNA Catabolic Process (GO:0016075)	2026-01-15	0.170746	0.416677	0	0	5.70792	10.0892	EXOSC5
Regulation of Cholesterol Storage (GO:0010885)	2026-01-15	0.170746	0.416677	0	0	5.70792	10.0892	NR1H3
Positive Regulation of Inflammatory Response (GO:0050729)	3/115	0.171522	0.41717	0	0	2.14723	3.78566	GPRC5B;TGFB1;TSLP
Regulation of JNK Cascade (GO:0046328)	3/115	0.171522	0.41717	0	0	2.14723	3.78566	SH3RF3;LTBR;EDA2R
Regulation of Neuron Projection Development (GO:0010975)	4/176	0.175474	0.420583	0	0	1.86618	3.24766	NTRK2;TNR;CAMK1;SRCIN1
Negative Regulation of Cytokine Production Involved in Immune Response (GO:0002719)	2026-01-16	0.181036	0.420583	0	0	5.32713	9.10437	TGFB1
ATP Transport (GO:0015867)	2026-01-16	0.181036	0.420583	0	0	5.32713	9.10437	SLC25A25
Regulation of Establishment of Endothelial Barrier (GO:1903140)	2026-01-16	0.181036	0.420583	0	0	5.32713	9.10437	PPP1R12A
Regulation of Establishment or Maintenance of Cell Polarity (GO:0032878)	2026-01-16	0.181036	0.420583	0	0	5.32713	9.10437	RAP1B
Negative Regulation of Intrinsic Apoptotic Signaling Pathway by P53 Class Mediator (GO:1902254)	2026-01-16	0.181036	0.420583	0	0	5.32713	9.10437	TAF9B
Negative Regulation of Monoatomic Ion Transport (GO:0043271)	2026-01-16	0.181036	0.420583	0	0	5.32713	9.10437	ADRA2A
Negative Regulation of Myoblast Differentiation (GO:0045662)	2026-01-16	0.181036	0.420583	0	0	5.32713	9.10437	TGFB1
Apoptotic Nuclear Changes (GO:0030262)	2026-01-16	0.181036	0.420583	0	0	5.32713	9.10437	ENDOG
Regulation of Response to Cytokine Stimulus (GO:0060759)	2026-01-16	0.181036	0.420583	0	0	5.32713	9.10437	IRAK2
Peptide Catabolic Process (GO:0043171)	2026-01-16	0.181036	0.420583	0	0	5.32713	9.10437	CTSH
Regulation of Superoxide Anion Generation (GO:0032928)	2026-01-16	0.181036	0.420583	0	0	5.32713	9.10437	TGFB1
Regulation of Triglyceride Biosynthetic Process (GO:0010866)	2026-01-16	0.181036	0.420583	0	0	5.32713	9.10437	NR1H3
Regulation of Viral Life Cycle (GO:1903900)	2026-01-16	0.181036	0.420583	0	0	5.32713	9.10437	AXL
Positive Regulation of ERAD Pathway (GO:1904294)	2026-01-16	0.181036	0.420583	0	0	5.32713	9.10437	HERPUD1
Ceramide Catabolic Process (GO:0046514)	2026-01-16	0.181036	0.420583	0	0	5.32713	9.10437	GM2A
Ruffle Organization (GO:0031529)	2026-01-16	0.181036	0.420583	0	0	5.32713	9.10437	AIF1L
Positive Regulation of Collagen Biosynthetic Process (GO:0032967)	2026-01-16	0.181036	0.420583	0	0	5.32713	9.10437	TGFB1
Endoplasmic Reticulum to Cytosol Transport (GO:1903513)	2026-01-16	0.181036	0.420583	0	0	5.32713	9.10437	HERPUD1
+ Reg of Myeloid Leukocyte Cytokine Production Inv in Imm Resp (GO:0061081)	2026-01-16	0.181036	0.420583	0	0	5.32713	9.10437	GPRC5B
Glycosphingolipid Catabolic Process (GO:0046479)	2026-01-16	0.181036	0.420583	0	0	5.32713	9.10437	GM2A
Positive Regulation of Positive Chemotaxis (GO:0050927)	2026-01-16	0.181036	0.420583	0	0	5.32713	9.10437	VEGFC
Positive Regulation of Superoxide Anion Generation (GO:0032930)	2026-01-16	0.181036	0.420583	0	0	5.32713	9.10437	TGFB1
Postsynaptic Membrane Organization (GO:0001941)	2026-01-16	0.181036	0.420583	0	0	5.32713	9.10437	NRXN2
Lipopolysaccharide-Mediated Signaling Pathway (GO:0031663)	2026-01-16	0.181036	0.420583	0	0	5.32713	9.10437	IRAK2
Receptor Catabolic Process (GO:0032801)	2026-01-16	0.181036	0.420583	0	0	5.32713	9.10437	TGFB1
Regulation of Amyloid Fibril Formation (GO:1905906)	2026-01-16	0.181036	0.420583	0	0	5.32713	9.10437	HSPG2
Negative Regulation of Amyloid-Beta Formation (GO:1902430)	2026-01-16	0.181036	0.420583	0	0	5.32713	9.10437	NTRK2
Protein Phosphorylation (GO:0006468)	7/373	0.182414	0.423108	0	0	1.53847	2.61766	NTRK2;RPS6KA5;PKN3;IRAK2;RPS6KA1;CAMK1;DCLK1
Neuron Differentiation (GO:0030182)	4/181	0.187797	0.423203	0	0	1.813	3.03205	NTRK2;IRX5;FZD9;PITX3
Positive Regulation of Neurogenesis (GO:0050769)	1964-02-01	0.188312	0.423203	0	0	2.58196	4.31097	NTRK2;FZD9
Positive Regulation of Developmental Process (GO:0051094)	5/245	0.189105	0.423203	0	0	1.67284	2.78603	TGFB1;RPS6KA1;CAMK1;PHLDB2;TLE6
Extracellular Matrix Organization (GO:0030198)	4/182	0.190295	0.423203	0	0	1.80273	2.99105	COL28A1;TGFB1;ADAMTS17;NID2
3'-UTR-mediated mRNA Destabilization (GO:0061158)	2026-01-17	0.191199	0.423203	0	0	4.99393	8.26215	RBM24
Negative Regulation of Fibroblast Proliferation (GO:0048147)	2026-01-17	0.191199	0.423203	0	0	4.99393	8.26215	PARP10
Negative Regulation of Ion Transmembrane Transporter Activity (GO:0032413)	2026-01-17	0.191199	0.423203	0	0	4.99393	8.26215	ADRA2A
Amino Acid Catabolic Process (GO:0009063)	2026-01-17	0.191199	0.423203	0	0	4.99393	8.26215	ETFB
Regulation of Nucleocytoplasmic Transport (GO:0046822)	2026-01-17	0.191199	0.423203	0	0	4.99393	8.26215	TGFB1
Neural Tube Development (GO:0021915)	2026-01-17	0.191199	0.423203	0	0	4.99393	8.26215	TGFB1
Aromatic Amino Acid Family Catabolic Process (GO:0009074)	2026-01-17	0.191199	0.423203	0	0	4.99393	8.26215	GSTZ1
Regulation of Receptor Recycling (GO:0001919)	2026-01-17	0.191199	0.423203	0	0	4.99393	8.26215	ECE1
Platelet-Derived Growth Factor Receptor Signaling Pathway (GO:0048008)	2026-01-17	0.191199	0.423203	0	0	4.99393	8.26215	NRP1
Positive Chemotaxis (GO:0050918)	2026-01-17	0.191199	0.423203	0	0	4.99393	8.26215	NRP1
Cortical Actin Cytoskeleton Organization (GO:0030866)	2026-01-17	0.191199	0.423203	0	0	4.99393	8.26215	FMNL1
Sensory Perception of Taste (GO:0050909)	2026-01-17	0.191199	0.423203	0	0	4.99393	8.26215	SCNN1A
Positive Regulation of Cholesterol Metabolic Process (GO:0090205)	2026-01-17	0.191199	0.423203	0	0	4.99393	8.26215	FGF1
Positive Regulation of Collagen Metabolic Process (GO:0010714)	2026-01-17	0.191199	0.423203	0	0	4.99393	8.26215	TGFB1
Electron Transport Chain (GO:0022900)	2026-01-17	0.191199	0.423203	0	0	4.99393	8.26215	ETFB
Positive Regulation of Glial Cell Differentiation (GO:0045687)	2026-01-17	0.191199	0.423203	0	0	4.99393	8.26215	TGFB1
Epithelial Cell Migration (GO:0010631)	2026-01-17	0.191199	0.423203	0	0	4.99393	8.26215	PKN3
Positive Regulation of Potassium Ion Transport (GO:0043268)	2026-01-17	0.191199	0.423203	0	0	4.99393	8.26215	ADRA2A
Intracellular Sodium Ion Homeostasis (GO:0006883)	2026-01-17	0.191199	0.423203	0	0	4.99393	8.26215	SCNN1A
Leukocyte Tethering or Rolling (GO:0050901)	2026-01-17	0.191199	0.423203	0	0	4.99393	8.26215	JAM2
Protein Localization to Synapse (GO:0035418)	2026-01-17	0.191199	0.423203	0	0	4.99393	8.26215	NRXN2
Membrane Lipid Catabolic Process (GO:0046466)	2026-01-17	0.191199	0.423203	0	0	4.99393	8.26215	SMPDL3B
miRNA-mediated Gene Silencing by Inhibition of Translation (GO:0035278)	2026-01-17	0.191199	0.423203	0	0	4.99393	8.26215	LIMD1
Negative Regulation of Amyloid Precursor Protein Catabolic Process (GO:1902992)	2026-01-17	0.191199	0.423203	0	0	4.99393	8.26215	NTRK2
Negative Regulation of Blood Pressure (GO:0045776)	2026-01-17	0.191199	0.423203	0	0	4.99393	8.26215	GPR37L1
Negative Regulation of Cellular Senescence (GO:2000773)	2026-01-17	0.191199	0.423203	0	0	4.99393	8.26215	CDK6
Negative Regulation of Cell Population Proliferation (GO:0008285)	7/379	0.192506	0.425446	0	0	1.51318	2.49317	PARP10;CGREF1;TGFB1;CDK6;IGFBP5;ITGA1;ZBTB7C
Protein Autoubiquitination (GO:0051865)	1965-02-01	0.192801	0.425451	0	0	2.54084	4.18248	SH3RF3;DDB2
Regulation of miRNA Transcription (GO:1902893)	1966-02-01	0.197303	0.4297	0	0	2.50102	4.05918	TGFB1;NFIB
Cell-Cell Junction Organization (GO:0045216)	1966-02-01	0.197303	0.4297	0	0	2.50102	4.05918	TGFB1;CDH22
Positive Regulation of MAP Kinase Activity (GO:0043406)	1966-02-01	0.197303	0.4297	0	0	2.50102	4.05918	FGF1;ADRA2A
Negative Regulation of Binding (GO:0051100)	1966-02-01	0.197303	0.4297	0	0	2.50102	4.05918	NFIB;CAMK1
Regulation of Inflammatory Response (GO:0050727)	5/249	0.197667	0.4297	0	0	1.64508	2.66696	GPRC5B;TGFB1;TSLP;NR1H3;SMPDL3B
Positive Regulation of Cell Motility (GO:2000147)	5/249	0.197667	0.4297	0	0	1.64508	2.66696	TGFB1;CTSH;FGF1;FERMT2;ADRA2A
Cellular Response to Oxygen-Containing Compound (GO:1901701)	7/384	0.201084	0.4297	0	0	1.49273	2.39439	RAP1B;IGFBP5;AXL;OGG1;P2RY1;NR1H3;GPR37L1
Regulation of Epidermal Cell Differentiation (GO:0045604)	2026-01-18	0.201237	0.4297	0	0	4.69993	7.53526	KLF7
Regulation of Exosomal Secretion (GO:1903541)	2026-01-18	0.201237	0.4297	0	0	4.69993	7.53526	SDC4
SMAD Protein Signal Transduction (GO:0060395)	2026-01-18	0.201237	0.4297	0	0	4.69993	7.53526	WWTR1
Branching Involved in Ureteric Bud Morphogenesis (GO:0001658)	2026-01-18	0.201237	0.4297	0	0	4.69993	7.53526	FGF1
Positive Regulation by Host of Viral Process (GO:0044794)	2026-01-18	0.201237	0.4297	0	0	4.69993	7.53526	ZDHHC20
Retrograde Protein Transport, ER to Cytosol (GO:0030970)	2026-01-18	0.201237	0.4297	0	0	4.69993	7.53526	HERPUD1
Positive Regulation of Cell Activation (GO:0050867)	2026-01-18	0.201237	0.4297	0	0	4.69993	7.53526	RPS6KA1
Detection of Mechanical Stimulus Involved in Sensory Perception (GO:0050974)	2026-01-18	0.201237	0.4297	0	0	4.69993	7.53526	PDZD7
Embryonic Digit Morphogenesis (GO:0042733)	2026-01-18	0.201237	0.4297	0	0	4.69993	7.53526	ECE1
Estrogen Receptor Signaling Pathway (GO:0030520)	2026-01-18	0.201237	0.4297	0	0	4.69993	7.53526	TADA3
Extracellular Matrix Assembly (GO:0085029)	2026-01-18	0.201237	0.4297	0	0	4.69993	7.53526	TGFB1
Positive Regulation of Lymphocyte Migration (GO:2000403)	2026-01-18	0.201237	0.4297	0	0	4.69993	7.53526	JAM2
Positive Regulation of Sprouting Angiogenesis (GO:1903672)	2026-01-18	0.201237	0.4297	0	0	4.69993	7.53526	FGF1
Positive Regulation of Triglyceride Metabolic Process (GO:0090208)	2026-01-18	0.201237	0.4297	0	0	4.69993	7.53526	NR1H3
Melanosome Assembly (GO:1903232)	2026-01-18	0.201237	0.4297	0	0	4.69993	7.53526	HPS6
Neurogenesis (GO:0022008)	1967-02-01	0.201818	0.430309	0	0	2.46241	3.94081	CDK6;FGF1
Cellular Response to Lipopolysaccharide (GO:0071222)	3/125	0.202709	0.431575	0	0	1.97022	3.14444	IRAK2;AXL;NR1H3
Small GTPase-mediated Signal Transduction (GO:0007264)	4/188	0.205498	0.433038	0	0	1.74341	2.75863	RAP1B;RGS19;RASGRP2;ADRA2A
Calcium Ion Transport (GO:0006816)	3/126	0.2059	0.433038	0	0	1.95411	3.08821	SRL;SLC24A5;TRPM3
Proteolysis (GO:0006508)	6/321	0.209508	0.433038	0	0	1.52987	2.39118	PRSS50;ADAMTS17;CTSH;KLK14;CPE;ECE1
DNA Catabolic Process (GO:0006308)	2026-01-19	0.211151	0.433038	0	0	4.4386	6.90283	ENDOG
Negative Regulation of Lipid Storage (GO:0010888)	2026-01-19	0.211151	0.433038	0	0	4.4386	6.90283	NR1H3
Regulation of Insulin-Like Growth Factor Receptor Signaling Pathway (GO:0043567)	2026-01-19	0.211151	0.433038	0	0	4.4386	6.90283	IGFBP5
Negative Regulation of Peptide Hormone Secretion (GO:0090278)	2026-01-19	0.211151	0.433038	0	0	4.4386	6.90283	INHBB
Actin Nucleation (GO:0045010)	2026-01-19	0.211151	0.433038	0	0	4.4386	6.90283	LMOD1
Adrenergic Receptor Signaling Pathway (GO:0071875)	2026-01-19	0.211151	0.433038	0	0	4.4386	6.90283	ADRA2A
Regulation of Nuclear Division (GO:0051783)	2026-01-19	0.211151	0.433038	0	0	4.4386	6.90283	CUL9
Antigen Processing and Presentation of Peptide Antigen via MHC Class I (GO:0002474)	2026-01-19	0.211151	0.433038	0	0	4.4386	6.90283	SEC14L2
Regulation of Tissue Remodeling (GO:0034103)	2026-01-19	0.211151	0.433038	0	0	4.4386	6.90283	TGFB1
Response to Acidic pH (GO:0010447)	2026-01-19	0.211151	0.433038	0	0	4.4386	6.90283	SCNN1A
Response to Interferon-Alpha (GO:0035455)	2026-01-19	0.211151	0.433038	0	0	4.4386	6.90283	AXL
Positive Regulation of Axon Extension (GO:0045773)	2026-01-19	0.211151	0.433038	0	0	4.4386	6.90283	NRP1
Signaling Receptor Ligand Precursor Processing (GO:0140448)	2026-01-19	0.211151	0.433038	0	0	4.4386	6.90283	ECE1
Positive Regulation of Embryonic Development (GO:0040019)	2026-01-19	0.211151	0.433038	0	0	4.4386	6.90283	TLE6
Positive Regulation of Endothelial Cell Apoptotic Process (GO:2000353)	2026-01-19	0.211151	0.433038	0	0	4.4386	6.90283	TGFB1
Positive Regulation of Glycolytic Process (GO:0045821)	2026-01-19	0.211151	0.433038	0	0	4.4386	6.90283	MLXIPL
Positive Regulation of Purine Nucleotide Catabolic Process (GO:0033123)	2026-01-19	0.211151	0.433038	0	0	4.4386	6.90283	MLXIPL
Host-Mediated Suppression of Symbiont Invasion (GO:0046597)	2026-01-19	0.211151	0.433038	0	0	4.4386	6.90283	LY6E
Positive Regulation of Signaling Receptor Activity (GO:2000273)	2026-01-19	0.211151	0.433038	0	0	4.4386	6.90283	ADRA2A
Positive Regulation of Stem Cell Differentiation (GO:2000738)	2026-01-19	0.211151	0.433038	0	0	4.4386	6.90283	RBM24
Leukocyte Adhesion to Vascular Endothelial Cell (GO:0061756)	2026-01-19	0.211151	0.433038	0	0	4.4386	6.90283	JAM2
Protein Localization to Endoplasmic Reticulum (GO:0070972)	2026-01-19	0.211151	0.433038	0	0	4.4386	6.90283	SEC16B
Negative Regulation of Actin Filament Polymerization (GO:0030837)	2026-01-19	0.211151	0.433038	0	0	4.4386	6.90283	SSH3
Negative Regulation of Cytokine Production (GO:0001818)	4/191	0.213229	0.435288	0	0	1.71517	2.65061	RPS6KA5;AXL;FN1;INHBB
Negative Regulation of Cellular Process (GO:0048523)	9/531	0.215123	0.435288	0	0	1.38725	2.13157	CGREF1;TGFB1;CDK6;PPP1R13B;ITGA1;NR1H3;SPINT2;JAM2;ZBTB7C
Negative Regulation of TOR Signaling (GO:0032007)	1970-02-01	0.215431	0.435288	0	0	2.35342	3.61276	ENDOG;RPS6KA1
Positive Regulation of Cytokine Production (GO:0001819)	6/325	0.217337	0.435288	0	0	1.51038	2.30529	C1QTNF4;CCBE1;TGFB1;TSLP;ADRA2A;CD276
Positive Regulation of Defense Response (GO:0031349)	3/130	0.218772	0.435288	0	0	1.89217	2.87559	GPRC5B;TGFB1;TSLP
Phagocytosis (GO:0006909)	1971-02-01	0.219988	0.435288	0	0	2.31919	3.51168	AXL;NR1H3
Cellular Response to Reactive Oxygen Species (GO:0034614)	1971-02-01	0.219988	0.435288	0	0	2.31919	3.51168	OGG1;GPR37L1
Regulation of Actin Filament Polymerization (GO:0030833)	1971-02-01	0.219988	0.435288	0	0	2.31919	3.51168	LMOD1;SSH3
Regulation of Collagen Biosynthetic Process (GO:0032965)	2026-01-20	0.220942	0.435288	0	0	4.20477	6.34861	TGFB1
Regulation of Fibroblast Migration (GO:0010762)	2026-01-20	0.220942	0.435288	0	0	4.20477	6.34861	TGFB1
T Cell Mediated Immunity (GO:0002456)	2026-01-20	0.220942	0.435288	0	0	4.20477	6.34861	CTSH
Reg of Mt Outer Membrane Permeabilization Inv in Apoptotic Sgnlng Pway (GO:1901028)	2026-01-20	0.220942	0.435288	0	0	4.20477	6.34861	FZD9
Ameboidal-Type Cell Migration (GO:0001667)	2026-01-20	0.220942	0.435288	0	0	4.20477	6.34861	PKN3
Neuromuscular Junction Development (GO:0007528)	2026-01-20	0.220942	0.435288	0	0	4.20477	6.34861	DOK7
Neuromuscular Process (GO:0050905)	2026-01-20	0.220942	0.435288	0	0	4.20477	6.34861	PRRT2
Phosphatidylinositol Dephosphorylation (GO:0046856)	2026-01-20	0.220942	0.435288	0	0	4.20477	6.34861	SACM1L
Response to ATP (GO:0033198)	2026-01-20	0.220942	0.435288	0	0	4.20477	6.34861	P2RY1
Positive Regulation of G2/M Transition of Mitotic Cell Cycle (GO:0010971)	2026-01-20	0.220942	0.435288	0	0	4.20477	6.34861	RAD51C
Response to Cholesterol (GO:0070723)	2026-01-20	0.220942	0.435288	0	0	4.20477	6.34861	TGFB1
Ganglioside Metabolic Process (GO:0001573)	2026-01-20	0.220942	0.435288	0	0	4.20477	6.34861	GM2A
Xenobiotic Transport (GO:0042908)	2026-01-20	0.220942	0.435288	0	0	4.20477	6.34861	SLC22A3
Positive Regulation of Protein Processing (GO:0010954)	2026-01-20	0.220942	0.435288	0	0	4.20477	6.34861	CCBE1
Hippo Signaling (GO:0035329)	2026-01-20	0.220942	0.435288	0	0	4.20477	6.34861	WWTR1
Positive Regulation of Release of Cytochrome C From Mitochondria (GO:0090200)	2026-01-20	0.220942	0.435288	0	0	4.20477	6.34861	BID
Hydrogen Peroxide Catabolic Process (GO:0042744)	2026-01-20	0.220942	0.435288	0	0	4.20477	6.34861	GPX3
Protein Heterooligomerization (GO:0051291)	2026-01-20	0.220942	0.435288	0	0	4.20477	6.34861	GRIA3
Multicellular Organismal-Level Water Homeostasis (GO:0050891)	2026-01-20	0.220942	0.435288	0	0	4.20477	6.34861	SCNN1A
Regulation of Cell Cycle G2/M Phase Transition (GO:1902749)	2026-01-20	0.220942	0.435288	0	0	4.20477	6.34861	CDK6
Regulation of Cell-Cell Adhesion Mediated by Cadherin (GO:2000047)	2026-01-20	0.220942	0.435288	0	0	4.20477	6.34861	TGFB1
Regulation of RNA Biosynthetic Process (GO:2001141)	8/465	0.221508	0.435812	0	0	1.40737	2.12132	WWTR1;MLXIPL;RPS6KA5;NKX6-2;OGG1;TADA3;LIMD1;PITX3
Kidney Development (GO:0001822)	1972-02-01	0.224553	0.44117	0	0	2.28595	3.41439	C1GALT1;CTSH
Neuropeptide Signaling Pathway (GO:0007218)	1973-02-01	0.229125	0.44117	0	0	2.25364	3.3207	CPE;SORCS2
Establishment of Protein Localization to Membrane (GO:0090150)	1973-02-01	0.229125	0.44117	0	0	2.25364	3.3207	ZDHHC20;BID
Regulation of MAP Kinase Activity (GO:0043405)	1973-02-01	0.229125	0.44117	0	0	2.25364	3.3207	FGF1;ADRA2A
Regulation of Dendritic Spine Development (GO:0060998)	2026-01-21	0.230612	0.44117	0	0	3.99433	5.85977	CAMK1
Regulation of Epithelial Cell Differentiation (GO:0030856)	2026-01-21	0.230612	0.44117	0	0	3.99433	5.85977	KLF7
Regulation of Fibroblast Growth Factor Receptor Signaling Pathway (GO:0040036)	2026-01-21	0.230612	0.44117	0	0	3.99433	5.85977	SHISA2
Regulation of Generation of Precursor Metabolites and Energy (GO:0043467)	2026-01-21	0.230612	0.44117	0	0	3.99433	5.85977	KHK
Negative Regulation of Signal Transduction by P53 Class Mediator (GO:1901797)	2026-01-21	0.230612	0.44117	0	0	3.99433	5.85977	MLXIPL
Antigen Processing and Presentation of Endogenous Peptide Antigen (GO:0002483)	2026-01-21	0.230612	0.44117	0	0	3.99433	5.85977	SEC14L2
Peptide Cross-Linking (GO:0018149)	2026-01-21	0.230612	0.44117	0	0	3.99433	5.85977	FN1
Regulation of Synaptic Vesicle Exocytosis (GO:2000300)	2026-01-21	0.230612	0.44117	0	0	3.99433	5.85977	RAP1B
Regulation of Systemic Arterial Blood Pressure (GO:0003073)	2026-01-21	0.230612	0.44117	0	0	3.99433	5.85977	GPR37L1
Cellular Response to Nerve Growth Factor Stimulus (GO:1990090)	2026-01-21	0.230612	0.44117	0	0	3.99433	5.85977	NTRK2
snRNA 3'-End Processing (GO:0034472)	2026-01-21	0.230612	0.44117	0	0	3.99433	5.85977	EXOSC5
Positive Regulation of Extracellular Matrix Organization (GO:1903055)	2026-01-21	0.230612	0.44117	0	0	3.99433	5.85977	TGFB1
Endoplasmic Reticulum Calcium Ion Homeostasis (GO:0032469)	2026-01-21	0.230612	0.44117	0	0	3.99433	5.85977	HERPUD1
Positive Regulation of Leukocyte Activation (GO:0002696)	2026-01-21	0.230612	0.44117	0	0	3.99433	5.85977	TSLP
Positive Regulation of Vascular Associated Smooth Muscle Cell Proliferation (GO:1904707)	2026-01-21	0.230612	0.44117	0	0	3.99433	5.85977	IGFBP5
Negative Regulation of Amide Metabolic Process (GO:0034249)	2026-01-21	0.230612	0.44117	0	0	3.99433	5.85977	NTRK2
Negative Regulation of Biomineral Tissue Development (GO:0070168)	2026-01-21	0.230612	0.44117	0	0	3.99433	5.85977	TGFB1
Regulation of GTPase Activity (GO:0043087)	3/134	0.231804	0.442868	0	0	1.83402	2.68109	ARHGAP11A;NTRK2;RASGRP2
Positive Regulation of Secretion by Cell (GO:1903532)	1975-02-01	0.238287	0.448797	0	0	2.19167	3.14346	CADPS2;TGFB1
Receptor-Mediated Endocytosis (GO:0006898)	3/136	0.238374	0.448797	0	0	1.80626	2.59003	LDLRAD3;HSPG2;GAS7
ERK1 and ERK2 Cascade (GO:0070371)	2026-01-22	0.240162	0.448797	0	0	3.80393	5.42609	CTSH
Negative Regulation of Microtubule Depolymerization (GO:0007026)	2026-01-22	0.240162	0.448797	0	0	3.80393	5.42609	MID1IP1
Negative Regulation of Myeloid Cell Differentiation (GO:0045638)	2026-01-22	0.240162	0.448797	0	0	3.80393	5.42609	CDK6
Negative Regulation of Natural Killer Cell Mediated Cytotoxicity (GO:0045953)	2026-01-22	0.240162	0.448797	0	0	3.80393	5.42609	TGFB1
Regulation of Neural Precursor Cell Proliferation (GO:2000177)	2026-01-22	0.240162	0.448797	0	0	3.80393	5.42609	FZD9
Neuron Apoptotic Process (GO:0051402)	2026-01-22	0.240162	0.448797	0	0	3.80393	5.42609	BID
Cell Migration Involved in Sprouting Angiogenesis (GO:0002042)	2026-01-22	0.240162	0.448797	0	0	3.80393	5.42609	NRP1
Diacylglycerol Metabolic Process (GO:0046339)	2026-01-22	0.240162	0.448797	0	0	3.80393	5.42609	DGKI
Positive Regulation of Cholesterol Efflux (GO:0010875)	2026-01-22	0.240162	0.448797	0	0	3.80393	5.42609	NR1H3
tRNA Aminoacylation (GO:0043039)	2026-01-22	0.240162	0.448797	0	0	3.80393	5.42609	LARS2
Focal Adhesion Assembly (GO:0048041)	2026-01-22	0.240162	0.448797	0	0	3.80393	5.42609	FERMT2
Positive Regulation of Neural Precursor Cell Proliferation (GO:2000179)	2026-01-22	0.240162	0.448797	0	0	3.80393	5.42609	FZD9
Receptor Metabolic Process (GO:0043112)	2026-01-22	0.240162	0.448797	0	0	3.80393	5.42609	TGFB1
Modulation by Host of Viral Process (GO:0044788)	2026-01-22	0.240162	0.448797	0	0	3.80393	5.42609	ZDHHC20
Regulation of Biosynthetic Process (GO:0009889)	2026-01-22	0.240162	0.448797	0	0	3.80393	5.42609	MID1IP1
Positive Regulation of Multicellular Organismal Process (GO:0051240)	7/407	0.242325	0.452122	0	0	1.40523	1.99188	WWTR1;TGFB1;G0S2;INHBB;FERMT2;TLE6;ADRA2A
Transforming Growth Factor Beta Receptor Signaling Pathway (GO:0007179)	1976-02-01	0.242876	0.452122	0	0	2.16194	3.05959	TGFB1;FERMT2
Regulation of Rho Protein Signal Transduction (GO:0035023)	1976-02-01	0.242876	0.452122	0	0	2.16194	3.05959	NRP1;FERMT2
Supramolecular Fiber Organization (GO:0097435)	6/339	0.245484	0.452448	0	0	1.44583	2.03071	MARCKS;KATNAL2;LMOD1;ELMO2;BID;TLE6
Cellular Response to Hypoxia (GO:0071456)	1977-02-01	0.247468	0.452448	0	0	2.13301	2.97869	TGFB1;TBL2
Negative Regulation of Hippo Signaling (GO:0035331)	2026-01-23	0.249594	0.452448	0	0	3.63084	5.03931	LIMD1
RNA Destabilization (GO:0050779)	2026-01-23	0.249594	0.452448	0	0	3.63084	5.03931	RBM24
Artery Development (GO:0060840)	2026-01-23	0.249594	0.452448	0	0	3.63084	5.03931	NRP1
Organelle Fission (GO:0048285)	2026-01-23	0.249594	0.452448	0	0	3.63084	5.03931	SEC16B
Platelet Dense Granule Organization (GO:0060155)	2026-01-23	0.249594	0.452448	0	0	3.63084	5.03931	HPS6
Regulatory ncRNA-mediated Post-Transcriptional Gene Silencing (GO:0035194)	2026-01-23	0.249594	0.452448	0	0	3.63084	5.03931	LIMD1
Positive Regulation of Cell Cycle G2/M Phase Transition (GO:1902751)	2026-01-23	0.249594	0.452448	0	0	3.63084	5.03931	RAD51C
Sodium Ion Import Across Plasma Membrane (GO:0098719)	2026-01-23	0.249594	0.452448	0	0	3.63084	5.03931	SCNN1A
Positive Regulation of Dendritic Spine Development (GO:0060999)	2026-01-23	0.249594	0.452448	0	0	3.63084	5.03931	CAMK1
Translesion Synthesis (GO:0019985)	2026-01-23	0.249594	0.452448	0	0	3.63084	5.03931	PARP10
Gamma-Aminobutyric Acid Signaling Pathway (GO:0007214)	2026-01-23	0.249594	0.452448	0	0	3.63084	5.03931	GPR156
Glial Cell Development (GO:0021782)	2026-01-23	0.249594	0.452448	0	0	3.63084	5.03931	CDK6
Zinc Ion Transmembrane Transport (GO:0071577)	2026-01-23	0.249594	0.452448	0	0	3.63084	5.03931	TRPM3
Positive Regulation of Phosphate Metabolic Process (GO:0045937)	2026-01-23	0.249594	0.452448	0	0	3.63084	5.03931	PTH1R
Postreplication Repair (GO:0006301)	2026-01-23	0.249594	0.452448	0	0	3.63084	5.03931	PARP10
Protein Palmitoylation (GO:0018345)	2026-01-23	0.249594	0.452448	0	0	3.63084	5.03931	ZDHHC20
Purine Ribonucleotide Transport (GO:0015868)	2026-01-23	0.249594	0.452448	0	0	3.63084	5.03931	SLC25A25
Regulation of ERAD Pathway (GO:1904292)	2026-01-23	0.249594	0.452448	0	0	3.63084	5.03931	HERPUD1
Negative Regulation of Cell Junction Assembly (GO:1901889)	2026-01-23	0.249594	0.452448	0	0	3.63084	5.03931	PHLDB2
Cell Chemotaxis (GO:0060326)	1978-02-01	0.252063	0.453197	0	0	2.10484	2.90063	NRP1;ELMO2
Cellular Response to Decreased Oxygen Levels (GO:0036294)	1978-02-01	0.252063	0.453197	0	0	2.10484	2.90063	TGFB1;TBL2
Cellular Response to Starvation (GO:0009267)	3/141	0.25493	0.453197	0	0	1.74037	2.37869	TBL2;ASNS;INHBB
Positive Regulation of Growth (GO:0045927)	1979-02-01	0.25666	0.453197	0	0	2.07739	2.82526	RPS6KA1;TAF9B
ATP Biosynthetic Process (GO:0006754)	2026-01-24	0.25891	0.453197	0	0	3.4728	4.69271	TGFB1
Negative Regulation of Extrinsic Apoptotic Signaling Pathway via Death Domain Receptors (GO:1902042)	2026-01-24	0.25891	0.453197	0	0	3.4728	4.69271	CFLAR
DNA Methylation-Dependent Constitutive Heterochromatin Formation (GO:0006346)	2026-01-24	0.25891	0.453197	0	0	3.4728	4.69271	DNMT3A
Regulation of Lipid Storage (GO:0010883)	2026-01-24	0.25891	0.453197	0	0	3.4728	4.69271	NR1H3
Negative Regulation of Protein Localization to Cell Periphery (GO:1904376)	2026-01-24	0.25891	0.453197	0	0	3.4728	4.69271	TGFB1
Adenine Nucleotide Transport (GO:0051503)	2026-01-24	0.25891	0.453197	0	0	3.4728	4.69271	SLC25A25
Negative Regulation of Receptor-Mediated Endocytosis (GO:0048261)	2026-01-24	0.25891	0.453197	0	0	3.4728	4.69271	ANKRD13D
Negative Regulation of Stress Fiber Assembly (GO:0051497)	2026-01-24	0.25891	0.453197	0	0	3.4728	4.69271	PHLDB2
Regulation of Myotube Differentiation (GO:0010830)	2026-01-24	0.25891	0.453197	0	0	3.4728	4.69271	RBM24
Apoptotic Cell Clearance (GO:0043277)	2026-01-24	0.25891	0.453197	0	0	3.4728	4.69271	NR1H3
Outflow Tract Septum Morphogenesis (GO:0003148)	2026-01-24	0.25891	0.453197	0	0	3.4728	4.69271	NRP1
Cellular Response to Acetylcholine (GO:1905145)	2026-01-24	0.25891	0.453197	0	0	3.4728	4.69271	LY6E
Ear Morphogenesis (GO:0042471)	2026-01-24	0.25891	0.453197	0	0	3.4728	4.69271	TMIE
Endothelial Cell Development (GO:0001885)	2026-01-24	0.25891	0.453197	0	0	3.4728	4.69271	RAP1B
Ventricular Cardiac Muscle Tissue Development (GO:0003229)	2026-01-24	0.25891	0.453197	0	0	3.4728	4.69271	TGFB1
Macrophage Differentiation (GO:0030225)	2026-01-24	0.25891	0.453197	0	0	3.4728	4.69271	CFLAR
Metanephros Development (GO:0001656)	2026-01-24	0.25891	0.453197	0	0	3.4728	4.69271	CTSH
Negative Regulation of DNA Binding (GO:0043392)	2026-01-24	0.25891	0.453197	0	0	3.4728	4.69271	NFIB
Regulation of Cholesterol Transport (GO:0032374)	2026-01-24	0.25891	0.453197	0	0	3.4728	4.69271	NR1H3
Negative Regulation of Signal Transduction (GO:0009968)	5/277	0.260877	0.453197	0	0	1.47361	1.9801	IGFBP5;KLK14;SHISA2;SMPDL3B;DLK1
Cholesterol Homeostasis (GO:0042632)	1980-02-01	0.261259	0.453197	0	0	2.05066	2.75248	MTTP;NR1H3
Regulation of TOR Signaling (GO:0032006)	1980-02-01	0.261259	0.453197	0	0	2.05066	2.75248	ENDOG;RPS6KA1
Protein Homooligomerization (GO:0051260)	3/143	0.261598	0.453197	0	0	1.71534	2.30017	RNF135;GRIA3;TRPM3
Intracellular Monoatomic Cation Homeostasis (GO:0030003)	4/210	0.26385	0.453197	0	0	1.55547	2.07246	SCNN1A;ATP13A4;PTH1R;SLC24A5
Sterol Homeostasis (GO:0055092)	1981-02-01	0.265858	0.453197	0	0	2.0246	2.68217	MTTP;NR1H3
Wound Healing (GO:0042060)	1981-02-01	0.265858	0.453197	0	0	2.0246	2.68217	CFLAR;FGF1
Negative Regulation of Intrinsic Apoptotic Signaling Pathway in Response to DNA Damage (GO:1902230)	2026-01-25	0.268111	0.453197	0	0	3.32794	4.38075	TAF9B
Negative Regulation of Protein Depolymerization (GO:1901880)	2026-01-25	0.268111	0.453197	0	0	3.32794	4.38075	MID1IP1
Regulation of Membrane Protein Ectodomain Proteolysis (GO:0051043)	2026-01-25	0.268111	0.453197	0	0	3.32794	4.38075	ADRA2A
Activin Receptor Signaling Pathway (GO:0032924)	2026-01-25	0.268111	0.453197	0	0	3.32794	4.38075	INHBB
Amino Acid Metabolic Process (GO:0006520)	2026-01-25	0.268111	0.453197	0	0	3.32794	4.38075	ETFB
Regulation of Protein Export From Nucleus (GO:0046825)	2026-01-25	0.268111	0.453197	0	0	3.32794	4.38075	CAMK1
Bile Acid and Bile Salt Transport (GO:0015721)	2026-01-25	0.268111	0.453197	0	0	3.32794	4.38075	ATP8B1
Regulation of Protein Processing (GO:0070613)	2026-01-25	0.268111	0.453197	0	0	3.32794	4.38075	CCBE1
Organophosphate Ester Transport (GO:0015748)	2026-01-25	0.268111	0.453197	0	0	3.32794	4.38075	MTTP
Cell Surface Receptor Protein Serine/Threonine Kinase Signaling Pathway (GO:0007178)	2026-01-25	0.268111	0.453197	0	0	3.32794	4.38075	WWTR1
Regulation of Toll-Like Receptor Signaling Pathway (GO:0034121)	2026-01-25	0.268111	0.453197	0	0	3.32794	4.38075	SMPDL3B
Regulation of Vascular Endothelial Growth Factor Signaling Pathway (GO:1900746)	2026-01-25	0.268111	0.453197	0	0	3.32794	4.38075	CCBE1
Cellular Response to Low-Density Lipoprotein Particle Stimulus (GO:0071404)	2026-01-25	0.268111	0.453197	0	0	3.32794	4.38075	TGFB1
Response to Hexose (GO:0009746)	2026-01-25	0.268111	0.453197	0	0	3.32794	4.38075	KHK
Response to Purine-Containing Compound (GO:0014074)	2026-01-25	0.268111	0.453197	0	0	3.32794	4.38075	P2RY1
Sodium Ion Homeostasis (GO:0055078)	2026-01-25	0.268111	0.453197	0	0	3.32794	4.38075	SCNN1A
Dopaminergic Neuron Differentiation (GO:0071542)	2026-01-25	0.268111	0.453197	0	0	3.32794	4.38075	PITX3
Steroid Biosynthetic Process (GO:0006694)	2026-01-25	0.268111	0.453197	0	0	3.32794	4.38075	DHRS11
Epithelial Cell Development (GO:0002064)	2026-01-25	0.268111	0.453197	0	0	3.32794	4.38075	CDK6
Positive Regulation of Interleukin-17 Production (GO:0032740)	2026-01-25	0.268111	0.453197	0	0	3.32794	4.38075	TGFB1
Zinc Ion Transport (GO:0006829)	2026-01-25	0.268111	0.453197	0	0	3.32794	4.38075	TRPM3
Lamellipodium Assembly (GO:0030032)	2026-01-25	0.268111	0.453197	0	0	3.32794	4.38075	PARVB
Protein Export From Nucleus (GO:0006611)	2026-01-25	0.268111	0.453197	0	0	3.32794	4.38075	TGFB1
Protein Lipidation (GO:0006497)	2026-01-25	0.268111	0.453197	0	0	3.32794	4.38075	ZDHHC20
Receptor Clustering (GO:0043113)	2026-01-25	0.268111	0.453197	0	0	3.32794	4.38075	NRXN2
Regulation of Biomineral Tissue Development (GO:0070167)	2026-01-25	0.268111	0.453197	0	0	3.32794	4.38075	TGFB1
Regulation of Cell Junction Assembly (GO:1901888)	2026-01-25	0.268111	0.453197	0	0	3.32794	4.38075	RAP1B
Negative Regulation of Catalytic Activity (GO:0043086)	2026-01-25	0.268111	0.453197	0	0	3.32794	4.38075	PPP1R12A
Response to Insulin (GO:0032868)	1982-02-01	0.270457	0.456102	0	0	1.99919	2.61422	INHBB;KHK
Positive Regulation of Tumor Necrosis Factor Production (GO:0032760)	1982-02-01	0.270457	0.456102	0	0	1.99919	2.61422	C1QTNF4;TGFB1
Negative Regulation of Protein Metabolic Process (GO:0051248)	3/146	0.271642	0.457376	0	0	1.67909	2.18831	IGFBP5;INHBB;HSPG2
Negative Regulation of Protein Phosphorylation (GO:0001933)	1983-02-01	0.275056	0.457376	0	0	1.97441	2.54852	DBNDD2;MVP
Regulation of T Cell Proliferation (GO:0042129)	1983-02-01	0.275056	0.457376	0	0	1.97441	2.54852	SDC4;CD276
Regulation of Cytoplasmic Translation (GO:2000765)	2026-01-26	0.277197	0.457376	0	0	3.19466	4.09882	RBM24
Negative Regulation of Fatty Acid Metabolic Process (GO:0045922)	2026-01-26	0.277197	0.457376	0	0	3.19466	4.09882	ERLIN1
Reg of Endoplasmic Reticulum Stress-Induced Intrinsic Apoptotic Sgnlng Pway (GO:1902235)	2026-01-26	0.277197	0.457376	0	0	3.19466	4.09882	HERPUD1
GPI Anchor Biosynthetic Process (GO:0006506)	2026-01-26	0.277197	0.457376	0	0	3.19466	4.09882	MPPE1
GPI Anchor Metabolic Process (GO:0006505)	2026-01-26	0.277197	0.457376	0	0	3.19466	4.09882	MPPE1
Negative Regulation of Lipid Biosynthetic Process (GO:0051055)	2026-01-26	0.277197	0.457376	0	0	3.19466	4.09882	ERLIN1
Regulation of Lipid Catabolic Process (GO:0050994)	2026-01-26	0.277197	0.457376	0	0	3.19466	4.09882	ADRA2A
Blood Vessel Endothelial Cell Migration (GO:0043534)	2026-01-26	0.277197	0.457376	0	0	3.19466	4.09882	NRP1
Cell-Cell Adhesion Mediated by Cadherin (GO:0044331)	2026-01-26	0.277197	0.457376	0	0	3.19466	4.09882	CDH22
Peroxisome Organization (GO:0007031)	2026-01-26	0.277197	0.457376	0	0	3.19466	4.09882	SEC16B
Regulation of Vascular Endothelial Growth Factor Receptor Signaling Pathway (GO:0030947)	2026-01-26	0.277197	0.457376	0	0	3.19466	4.09882	NRP1
Positive Regulation of Rho Protein Signal Transduction (GO:0035025)	2026-01-26	0.277197	0.457376	0	0	3.19466	4.09882	FERMT2
Secretory Granule Organization (GO:0033363)	2026-01-26	0.277197	0.457376	0	0	3.19466	4.09882	HPS6
Positive Regulation of Filopodium Assembly (GO:0051491)	2026-01-26	0.277197	0.457376	0	0	3.19466	4.09882	NRP1
Synaptic Transmission, Glutamatergic (GO:0035249)	2026-01-26	0.277197	0.457376	0	0	3.19466	4.09882	GRIA3
Protein Exit From Endoplasmic Reticulum (GO:0032527)	2026-01-26	0.277197	0.457376	0	0	3.19466	4.09882	HERPUD1
Vascular Transport (GO:0010232)	1984-02-01	0.279653	0.45986	0	0	1.95023	2.48499	SLC22A3;ATP8A1
Macromolecule Modification (GO:0043412)	1984-02-01	0.279653	0.45986	0	0	1.95023	2.48499	ADPRH;CPE
Monoatomic Cation Homeostasis (GO:0055080)	1984-02-01	0.279653	0.45986	0	0	1.95023	2.48499	SCNN1A;CUTC
Cell Morphogenesis Involved in Neuron Differentiation (GO:0048667)	1985-02-01	0.284248	0.463752	0	0	1.92663	2.42353	KLF7;SLITRK6
Positive Regulation of Tumor Necrosis Factor Superfamily Cytokine Production (GO:1903557)	1985-02-01	0.284248	0.463752	0	0	1.92663	2.42353	C1QTNF4;TGFB1
DNA Synthesis Involved in DNA Repair (GO:0000731)	2026-01-27	0.286172	0.463752	0	0	3.07163	3.84311	PARP10
ER-nucleus Signaling Pathway (GO:0006984)	2026-01-27	0.286172	0.463752	0	0	3.07163	3.84311	ERLIN1
Wnt Signaling Pathway, Planar Cell Polarity Pathway (GO:0060071)	2026-01-27	0.286172	0.463752	0	0	3.07163	3.84311	FZD9
Negative Regulation of Protein Localization to Plasma Membrane (GO:1903077)	2026-01-27	0.286172	0.463752	0	0	3.07163	3.84311	TGFB1
Amide Transport (GO:0042886)	2026-01-27	0.286172	0.463752	0	0	3.07163	3.84311	SEC14L2
Regulation of Myeloid Cell Differentiation (GO:0045637)	2026-01-27	0.286172	0.463752	0	0	3.07163	3.84311	CDK6
Cellular Catabolic Process (GO:0044248)	2026-01-27	0.286172	0.463752	0	0	3.07163	3.84311	TGFB1
Striated Muscle Cell Development (GO:0055002)	2026-01-27	0.286172	0.463752	0	0	3.07163	3.84311	LMOD1
Zymogen Activation (GO:0031638)	2026-01-27	0.286172	0.463752	0	0	3.07163	3.84311	CTSH
miRNA-mediated Post-Transcriptional Gene Silencing (GO:0035195)	2026-01-27	0.286172	0.463752	0	0	3.07163	3.84311	LIMD1
Negative Regulation of Actin Filament Bundle Assembly (GO:0032232)	2026-01-27	0.286172	0.463752	0	0	3.07163	3.84311	PHLDB2
Epidermis Development (GO:0008544)	1986-02-01	0.288841	0.467034	0	0	1.9036	2.36404	KLK14;EDA2R
Transport Across Blood-Brain Barrier (GO:0150104)	1986-02-01	0.288841	0.467034	0	0	1.9036	2.36404	SLC22A3;ATP8A1
Calcium Ion Transmembrane Transport (GO:0070588)	1987-02-01	0.29343	0.467166	0	0	1.88111	2.30646	SLC24A5;TRPM3
Negative Regulation of Protein Polymerization (GO:0032272)	2026-01-28	0.295035	0.467166	0	0	2.95771	3.61037	SSH3
Regulation of Microtubule Depolymerization (GO:0031114)	2026-01-28	0.295035	0.467166	0	0	2.95771	3.61037	MID1IP1
Regulation of Toll-Like Receptor 4 Signaling Pathway (GO:0034143)	2026-01-28	0.295035	0.467166	0	0	2.95771	3.61037	NR1H3
Regulation of Transmembrane Receptor Protein Serine/Threonine Kinase Signaling Pathway (GO:0090092)	2026-01-28	0.295035	0.467166	0	0	2.95771	3.61037	FSTL1
Positive Regulation of ATP Metabolic Process (GO:1903580)	2026-01-28	0.295035	0.467166	0	0	2.95771	3.61037	MLXIPL
Positive Regulation of G Protein-Coupled Receptor Signaling Pathway (GO:0045745)	2026-01-28	0.295035	0.467166	0	0	2.95771	3.61037	KLK14
Response to Zinc Ion (GO:0010043)	2026-01-28	0.295035	0.467166	0	0	2.95771	3.61037	KHK
Positive Regulation of Cholesterol Transport (GO:0032376)	2026-01-28	0.295035	0.467166	0	0	2.95771	3.61037	NR1H3
Establishment of Endothelial Barrier (GO:0061028)	2026-01-28	0.295035	0.467166	0	0	2.95771	3.61037	RAP1B
Toll-Like Receptor 4 Signaling Pathway (GO:0034142)	2026-01-28	0.295035	0.467166	0	0	2.95771	3.61037	IRAK2
Positive Regulation of Mitotic Cell Cycle (GO:0045931)	2026-01-28	0.295035	0.467166	0	0	2.95771	3.61037	ASNS
Glial Cell Differentiation (GO:0010001)	2026-01-28	0.295035	0.467166	0	0	2.95771	3.61037	NFIB
Hematopoietic Progenitor Cell Differentiation (GO:0002244)	2026-01-28	0.295035	0.467166	0	0	2.95771	3.61037	TGFB1
Hydrogen Peroxide Metabolic Process (GO:0042743)	2026-01-28	0.295035	0.467166	0	0	2.95771	3.61037	GPX3
Positive Regulation of Response to Endoplasmic Reticulum Stress (GO:1905898)	2026-01-28	0.295035	0.467166	0	0	2.95771	3.61037	HERPUD1
Inner Ear Morphogenesis (GO:0042472)	2026-01-28	0.295035	0.467166	0	0	2.95771	3.61037	TMIE
Primary Neural Tube Formation (GO:0014020)	2026-01-28	0.295035	0.467166	0	0	2.95771	3.61037	TGFB1
Long-Term Synaptic Potentiation (GO:0060291)	2026-01-28	0.295035	0.467166	0	0	2.95771	3.61037	GRIA3
Regulation of Cell Growth (GO:0001558)	4/222	0.296907	0.469618	0	0	1.46894	1.78379	TGFB1;RPS6KA1;TAF9B;RASGRP2
Regulation of Endothelial Cell Migration (GO:0010594)	1988-02-01	0.298015	0.469835	0	0	1.85914	2.2507	NRP1;FGF1
Regulation of Type II Interferon Production (GO:0032649)	1988-02-01	0.298015	0.469835	0	0	1.85914	2.2507	AXL;CD276
Positive Regulation of Ubiquitin-Dependent Protein Catabolic Process (GO:2000060)	1988-02-01	0.298015	0.469835	0	0	1.85914	2.2507	SH3RF3;HERPUD1
Negative Regulation of Transcription by RNA Polymerase II (GO:0000122)	11/732	0.300334	0.472977	0	0	1.2251	1.47362	HEXIM2;MLXIPL;KLF7;KLF12;NFIB;ZMYM5;TADA3;DNMT3A;NR1H3;TAF9B;TLE6
Negative Regulation of Cytoskeleton Organization (GO:0051494)	2026-01-29	0.303789	0.473793	0	0	2.85194	3.39786	SSH3
DNA-templated Transcription Elongation (GO:0006354)	2026-01-29	0.303789	0.473793	0	0	2.85194	3.39786	TCEA2
Negative Regulation of Protein Localization to Membrane (GO:1905476)	2026-01-29	0.303789	0.473793	0	0	2.85194	3.39786	TGFB1
Negative Regulation of Wound Healing (GO:0061045)	2026-01-29	0.303789	0.473793	0	0	2.85194	3.39786	PHLDB2
Cytoplasmic Pattern Recognition Receptor Signaling Pathway (GO:0002753)	2026-01-29	0.303789	0.473793	0	0	2.85194	3.39786	RNF135
Tube Closure (GO:0060606)	2026-01-29	0.303789	0.473793	0	0	2.85194	3.39786	TGFB1
Positive Regulation of Protein Import Into Nucleus (GO:0042307)	2026-01-29	0.303789	0.473793	0	0	2.85194	3.39786	TGFB1
Protein Localization to Cell Junction (GO:1902414)	2026-01-29	0.303789	0.473793	0	0	2.85194	3.39786	FERMT2
Maintenance of Blood-Brain Barrier (GO:0035633)	2026-01-29	0.303789	0.473793	0	0	2.85194	3.39786	JAM2
ERAD Pathway (GO:0036503)	1991-02-01	0.31174	0.478035	0	0	1.7962	2.09362	ERLIN1;HERPUD1
Phosphatidylinositol Biosynthetic Process (GO:0006661)	1991-02-01	0.31174	0.478035	0	0	1.7962	2.09362	SACM1L;MPPE1
GPI Anchored Protein Biosynthesis (GO:0180046)	2026-01-30	0.312435	0.478035	0	0	2.75346	3.20326	MPPE1
Negative Regulation of Mitotic Cell Cycle (GO:0045930)	2026-01-30	0.312435	0.478035	0	0	2.75346	3.20326	FZD9
Neural Tube Closure (GO:0001843)	2026-01-30	0.312435	0.478035	0	0	2.75346	3.20326	TGFB1
Cardiac Muscle Tissue Morphogenesis (GO:0055008)	2026-01-30	0.312435	0.478035	0	0	2.75346	3.20326	TGFB1
Peptide Hormone Processing (GO:0016486)	2026-01-30	0.312435	0.478035	0	0	2.75346	3.20326	ECE1
Cell Surface Toll-Like Receptor Signaling Pathway (GO:0140895)	2026-01-30	0.312435	0.478035	0	0	2.75346	3.20326	IRAK2
Regulation of Vasoconstriction (GO:0019229)	2026-01-30	0.312435	0.478035	0	0	2.75346	3.20326	ECE1
Clathrin-Dependent Endocytosis (GO:0072583)	2026-01-30	0.312435	0.478035	0	0	2.75346	3.20326	GAS7
Positive Regulation of Catalytic Activity (GO:0043085)	2026-01-30	0.312435	0.478035	0	0	2.75346	3.20326	MID1IP1
Positive Regulation of Interleukin-10 Production (GO:0032733)	2026-01-30	0.312435	0.478035	0	0	2.75346	3.20326	TSLP
Glycosphingolipid Biosynthetic Process (GO:0006688)	2026-01-30	0.312435	0.478035	0	0	2.75346	3.20326	GAL3ST1
Positive Regulation of Response to Wounding (GO:1903036)	2026-01-30	0.312435	0.478035	0	0	2.75346	3.20326	ADRA2A
Lamellipodium Organization (GO:0097581)	2026-01-30	0.312435	0.478035	0	0	2.75346	3.20326	PARVB
Negative Regulation of Notch Signaling Pathway (GO:0045746)	2026-01-30	0.312435	0.478035	0	0	2.75346	3.20326	DLK1
Negative Regulation of Cell-Matrix Adhesion (GO:0001953)	2026-01-30	0.312435	0.478035	0	0	2.75346	3.20326	PHLDB2
Regulation of Chemotaxis (GO:0050920)	2026-01-30	0.312435	0.478035	0	0	2.75346	3.20326	TGFB1
Regulation of Cellular Component Organization (GO:0051128)	3/159	0.315539	0.482276	0	0	1.53815	1.77421	RAP1B;CAMK1;RASGRP2
Cilium Organization (GO:0044782)	4/230	0.319229	0.482457	0	0	1.41636	1.61727	DNMBP;PTPMT1;HYLS1;B9D2
DNA Metabolic Process (GO:0006259)	5/302	0.32073	0.482457	0	0	1.34784	1.53271	ENDOG;RAD51C;MGMT;OGG1;DDB2
Regulation of Epithelial Cell Proliferation (GO:0050678)	1993-02-01	0.32086	0.482457	0	0	1.75654	1.99675	TGFB1;CDK6
Regulation of Insulin Secretion (GO:0050796)	1993-02-01	0.32086	0.482457	0	0	1.75654	1.99675	INHBB;ADRA2A
Regulation of Protein Metabolic Process (GO:0051246)	1993-02-01	0.32086	0.482457	0	0	1.75654	1.99675	TGFB1;NR1H3
Regulation of Dendritic Spine Morphogenesis (GO:0061001)	2026-01-31	0.320973	0.482457	0	0	2.66154	3.02457	SRCIN1
Regulation of Macrophage Activation (GO:0043030)	2026-01-31	0.320973	0.482457	0	0	2.66154	3.02457	NR1H3
Artery Morphogenesis (GO:0048844)	2026-01-31	0.320973	0.482457	0	0	2.66154	3.02457	NRP1
Regulation of Protein Modification Process (GO:0031399)	2026-01-31	0.320973	0.482457	0	0	2.66154	3.02457	FN1
Phosphatidic Acid Biosynthetic Process (GO:0006654)	2026-01-31	0.320973	0.482457	0	0	2.66154	3.02457	DGKI
Transition Metal Ion Transport (GO:0000041)	2026-01-31	0.320973	0.482457	0	0	2.66154	3.02457	CUTC
Positive Regulation of Signaling (GO:0023056)	2026-01-31	0.320973	0.482457	0	0	2.66154	3.02457	ECE1
Leukocyte Cell-Cell Adhesion (GO:0007159)	2026-01-31	0.320973	0.482457	0	0	2.66154	3.02457	JAM2
Mesenchymal Cell Migration (GO:0090497)	2026-01-31	0.320973	0.482457	0	0	2.66154	3.02457	NRP1
Morphogenesis of an Epithelium (GO:0002009)	2026-01-31	0.320973	0.482457	0	0	2.66154	3.02457	KLK14
Negative Regulation of Carbohydrate Metabolic Process (GO:0045912)	2026-01-31	0.320973	0.482457	0	0	2.66154	3.02457	TGFB1
Regulation of Immune Response (GO:0050776)	1994-02-01	0.325409	0.487609	0	0	1.73736	1.95049	RNF135;CD276
Cellular Response to Peptide Hormone Stimulus (GO:0071375)	1994-02-01	0.325409	0.487609	0	0	1.73736	1.95049	SCNN1A;INHBB
Lipid Biosynthetic Process (GO:0008610)	1994-02-01	0.325409	0.487609	0	0	1.73736	1.95049	MLXIPL;DHRS11
Positive Regulation of Response to External Stimulus (GO:0032103)	3/163	0.329101	0.489558	0	0	1.49939	1.6664	GPRC5B;TGFB1;TSLP
Regulation of Extrinsic Apoptotic Signaling Pathway via Death Domain Receptors (GO:1902041)	2032-01-01	0.329406	0.489558	0	0	2.57555	2.86006	CFLAR
Regulation of Macrophage Derived Foam Cell Differentiation (GO:0010743)	2032-01-01	0.329406	0.489558	0	0	2.57555	2.86006	NR1H3
Response to Alcohol (GO:0097305)	2032-01-01	0.329406	0.489558	0	0	2.57555	2.86006	TGFB1
Sphingolipid Catabolic Process (GO:0030149)	2032-01-01	0.329406	0.489558	0	0	2.57555	2.86006	GM2A
Endodermal Cell Differentiation (GO:0035987)	2032-01-01	0.329406	0.489558	0	0	2.57555	2.86006	FN1
Positive Regulation of Locomotion (GO:0040017)	2032-01-01	0.329406	0.489558	0	0	2.57555	2.86006	TGFB1
Regulation of Cholesterol Efflux (GO:0010874)	2032-01-01	0.329406	0.489558	0	0	2.57555	2.86006	NR1H3
Negative Regulation of Lipid Metabolic Process (GO:0045833)	2033-01-01	0.337735	0.497859	0	0	2.49494	2.70824	ADRA2A
Actin Filament Bundle Assembly (GO:0051017)	2033-01-01	0.337735	0.497859	0	0	2.49494	2.70824	AIF1L
Response to Estradiol (GO:0032355)	2033-01-01	0.337735	0.497859	0	0	2.49494	2.70824	TGFB1
Cortical Cytoskeleton Organization (GO:0030865)	2033-01-01	0.337735	0.497859	0	0	2.49494	2.70824	FMNL1
Embryonic Skeletal System Morphogenesis (GO:0048704)	2033-01-01	0.337735	0.497859	0	0	2.49494	2.70824	IRX5
Transcription by RNA Polymerase III (GO:0006383)	2033-01-01	0.337735	0.497859	0	0	2.49494	2.70824	POLR3K
Ventricular Cardiac Muscle Tissue Morphogenesis (GO:0055010)	2033-01-01	0.337735	0.497859	0	0	2.49494	2.70824	TGFB1
Regulation of Amyloid-Beta Formation (GO:1902003)	2033-01-01	0.337735	0.497859	0	0	2.49494	2.70824	NTRK2
Cellular Response to Transforming Growth Factor Beta Stimulus (GO:0071560)	1998-02-01	0.343521	0.504352	0	0	1.66463	1.77868	TGFB1;FERMT2
Positive Regulation of Proteasomal Protein Catabolic Process (GO:1901800)	1998-02-01	0.343521	0.504352	0	0	1.66463	1.77868	SH3RF3;HERPUD1
Negative Regulation of Endocytosis (GO:0045806)	2034-01-01	0.34596	0.504352	0	0	2.41921	2.56783	NR1H3
Negative Regulation of Microtubule Polymerization or Depolymerization (GO:0031111)	2034-01-01	0.34596	0.504352	0	0	2.41921	2.56783	MID1IP1
Actin Filament Bundle Organization (GO:0061572)	2034-01-01	0.34596	0.504352	0	0	2.41921	2.56783	AIF1L
Calcium Ion Import (GO:0070509)	2034-01-01	0.34596	0.504352	0	0	2.41921	2.56783	SLC24A5
Regulation of Response to Biotic Stimulus (GO:0002831)	2034-01-01	0.34596	0.504352	0	0	2.41921	2.56783	RNF135
Organophosphate Biosynthetic Process (GO:0090407)	2034-01-01	0.34596	0.504352	0	0	2.41921	2.56783	TPK1
Phospholipid Dephosphorylation (GO:0046839)	2034-01-01	0.34596	0.504352	0	0	2.41921	2.56783	SACM1L
Protein Acylation (GO:0043543)	2034-01-01	0.34596	0.504352	0	0	2.41921	2.56783	ZDHHC20
Negative Regulation of Blood Vessel Endothelial Cell Migration (GO:0043537)	2034-01-01	0.34596	0.504352	0	0	2.41921	2.56783	TGFB1
Positive Regulation of Apoptotic Process (GO:0043065)	5/313	0.347611	0.50625	0	0	1.29897	1.37258	TGFB1;FZD9;CTSH;CFLAR;BID
Positive Regulation of Neuron Projection Development (GO:0010976)	1999-02-01	0.348025	0.506345	0	0	1.64739	1.73879	NTRK2;CAMK1
Cellular Response to Nitrogen Compound (GO:1901699)	3/169	0.349432	0.507032	0	0	1.44475	1.51908	RAP1B;IGFBP5;P2RY1
Monoatomic Ion Transport (GO:0006811)	2/100	0.352519	0.507032	0	0	1.6305	1.70004	SLC24A5;TRPM3
Brain Development (GO:0007420)	3/170	0.352816	0.507032	0	0	1.43603	1.49606	UGP2;NFIB;HSPG2
Regulation of Interleukin-17 Production (GO:0032660)	2035-01-01	0.354084	0.507032	0	0	2.34794	2.43768	TGFB1
Negative Regulation of Myeloid Leukocyte Differentiation (GO:0002762)	2035-01-01	0.354084	0.507032	0	0	2.34794	2.43768	CDK6
Acetylcholine Receptor Signaling Pathway (GO:0095500)	2035-01-01	0.354084	0.507032	0	0	2.34794	2.43768	LY6E
Regulation of Vasculature Development (GO:1901342)	2035-01-01	0.354084	0.507032	0	0	2.34794	2.43768	TGFB1
Response to Transforming Growth Factor Beta (GO:0071559)	2035-01-01	0.354084	0.507032	0	0	2.34794	2.43768	TGFB1
Positive Regulation of Axonogenesis (GO:0050772)	2035-01-01	0.354084	0.507032	0	0	2.34794	2.43768	NTRK2
Dendrite Morphogenesis (GO:0048813)	2035-01-01	0.354084	0.507032	0	0	2.34794	2.43768	KLF7
Skeletal Muscle Organ Development (GO:0060538)	2035-01-01	0.354084	0.507032	0	0	2.34794	2.43768	CFLAR
Toll-Like Receptor Signaling Pathway (GO:0002224)	2035-01-01	0.354084	0.507032	0	0	2.34794	2.43768	IRAK2
Positive Regulation of Mononuclear Cell Migration (GO:0071677)	2035-01-01	0.354084	0.507032	0	0	2.34794	2.43768	JAM2
Positive Regulation of Synapse Assembly (GO:0051965)	2035-01-01	0.354084	0.507032	0	0	2.34794	2.43768	SLITRK6
Intracellular Receptor Signaling Pathway (GO:0030522)	2035-01-01	0.354084	0.507032	0	0	2.34794	2.43768	NR1H3
Regulation of Cellular Senescence (GO:2000772)	2035-01-01	0.354084	0.507032	0	0	2.34794	2.43768	CDK6
Negative Regulation of Multicellular Organismal Process (GO:0051241)	4/243	0.355738	0.508899	0	0	1.33843	1.38335	KLF7;RPS6KA5;NFIB;NR1H3
Heart Development (GO:0007507)	3/171	0.356198	0.509054	0	0	1.42741	1.47347	TGFB1;FN1;ECE1
Regulation of Cytokine Production (GO:0001817)	3/172	0.359577	0.51146	0	0	1.41889	1.45127	RPS6KA5;ADRA2A;CD276
Regulation of Cytosolic Calcium Ion Concentration (GO:0051480)	2036-01-01	0.362108	0.51146	0	0	2.28074	2.31681	FZD9
Negative Regulation of Double-Strand Break Repair (GO:2000780)	2036-01-01	0.362108	0.51146	0	0	2.28074	2.31681	OGG1
Negative Regulation of Smooth Muscle Cell Proliferation (GO:0048662)	2036-01-01	0.362108	0.51146	0	0	2.28074	2.31681	IGFBP5
Canonical NF-kappaB Signal Transduction (GO:0007249)	2036-01-01	0.362108	0.51146	0	0	2.28074	2.31681	IRAK2
Phosphatidic Acid Metabolic Process (GO:0046473)	2036-01-01	0.362108	0.51146	0	0	2.28074	2.31681	DGKI
Cellular Response to Heat (GO:0034605)	2036-01-01	0.362108	0.51146	0	0	2.28074	2.31681	FGF1
Embryonic Limb Morphogenesis (GO:0030326)	2036-01-01	0.362108	0.51146	0	0	2.28074	2.31681	ECE1
Positive Regulation of Epithelial Cell Migration (GO:0010634)	2036-01-01	0.362108	0.51146	0	0	2.28074	2.31681	CTSH
tRNA Aminoacylation for Protein Translation (GO:0006418)	2036-01-01	0.362108	0.51146	0	0	2.28074	2.31681	LARS2
Lytic Vacuole Organization (GO:0080171)	2036-01-01	0.362108	0.51146	0	0	2.28074	2.31681	ACP2
Regulation of Blood Circulation (GO:1903522)	2036-01-01	0.362108	0.51146	0	0	2.28074	2.31681	ECE1
Cilium Assembly (GO:0060271)	4/247	0.366987	0.517612	0	0	1.31613	1.31933	DNMBP;PTPMT1;HYLS1;B9D2
Negative Regulation of Endothelial Cell Migration (GO:0010596)	2037-01-01	0.370032	0.517612	0	0	2.21727	2.20434	TGFB1
Regulation of Receptor Internalization (GO:0002090)	2037-01-01	0.370032	0.517612	0	0	2.21727	2.20434	ANKRD13D
Regulation of Release of Cytochrome C From Mitochondria (GO:0090199)	2037-01-01	0.370032	0.517612	0	0	2.21727	2.20434	BID
Cellular Response to Glucose Stimulus (GO:0071333)	2037-01-01	0.370032	0.517612	0	0	2.21727	2.20434	MLXIPL
Regulatory ncRNA-mediated Gene Silencing (GO:0031047)	2037-01-01	0.370032	0.517612	0	0	2.21727	2.20434	DNMT3A
Positive Regulation of Interferon-Beta Production (GO:0032728)	2037-01-01	0.370032	0.517612	0	0	2.21727	2.20434	RNF135
Intrinsic Apoptotic Signaling Pathway by P53 Class Mediator (GO:0072332)	2037-01-01	0.370032	0.517612	0	0	2.21727	2.20434	PPP1R13B
Melanosome Organization (GO:0032438)	2037-01-01	0.370032	0.517612	0	0	2.21727	2.20434	HPS6
Regulation of Cellular Component Biogenesis (GO:0044087)	2037-01-01	0.370032	0.517612	0	0	2.21727	2.20434	RAP1B
Regulation of RNA Splicing (GO:0043484)	2/104	0.370385	0.517612	0	0	1.56624	1.55561	MBNL2;TADA3
Positive Regulation of NF-kappaB Transcription Factor Activity (GO:0051092)	2/105	0.374822	0.519555	0	0	1.55095	1.52196	RPS6KA5;CFLAR
Regulation of Erythrocyte Differentiation (GO:0045646)	2038-01-01	0.377858	0.519555	0	0	2.15724	2.0995	CDK6
Regulation of Intracellular Protein Transport (GO:0033157)	2038-01-01	0.377858	0.519555	0	0	2.15724	2.0995	TGFB1
Regulation of Microtubule Cytoskeleton Organization (GO:0070507)	2038-01-01	0.377858	0.519555	0	0	2.15724	2.0995	PHLDB2
Negative Regulation of Transport (GO:0051051)	2038-01-01	0.377858	0.519555	0	0	2.15724	2.0995	NR1H3
Aortic Valve Morphogenesis (GO:0003180)	2038-01-01	0.377858	0.519555	0	0	2.15724	2.0995	TGFB1
Regulation of Potassium Ion Transport (GO:0043266)	2038-01-01	0.377858	0.519555	0	0	2.15724	2.0995	ADRA2A
Regulation of Sprouting Angiogenesis (GO:1903670)	2038-01-01	0.377858	0.519555	0	0	2.15724	2.0995	FGF1
Regulation of Vascular Associated Smooth Muscle Cell Proliferation (GO:1904705)	2038-01-01	0.377858	0.519555	0	0	2.15724	2.0995	IGFBP5
Positive Regulation of Bone Mineralization (GO:0030501)	2038-01-01	0.377858	0.519555	0	0	2.15724	2.0995	FZD9
Striated Muscle Tissue Development (GO:0014706)	2038-01-01	0.377858	0.519555	0	0	2.15724	2.0995	CFLAR
Glutathione Metabolic Process (GO:0006749)	2038-01-01	0.377858	0.519555	0	0	2.15724	2.0995	GSTZ1
Positive Regulation of Reproductive Process (GO:2000243)	2038-01-01	0.377858	0.519555	0	0	2.15724	2.0995	INHBB
mRNA Transcription by RNA Polymerase II (GO:0042789)	2038-01-01	0.377858	0.519555	0	0	2.15724	2.0995	NR1H3
Membrane Assembly (GO:0071709)	2038-01-01	0.377858	0.519555	0	0	2.15724	2.0995	NRXN2
Regulation of DNA-templated Transcription Elongation (GO:0032784)	2038-01-01	0.377858	0.519555	0	0	2.15724	2.0995	TCEA2
Regulation of Axonogenesis (GO:0050770)	2038-01-01	0.377858	0.519555	0	0	2.15724	2.0995	NTRK2
Positive Regulation of RNA Biosynthetic Process (GO:1902680)	8/555	0.38331	0.525209	0	0	1.17032	1.12224	SEC14L2;MLXIPL;TGFB1;NFIB;RPS6KA1;TADA3;NR1H3;PITX3
Axon Development (GO:0061564)	2/107	0.383656	0.525209	0	0	1.52125	1.45738	KLF7;SLITRK6
Positive Regulation of Cell Growth (GO:0030307)	2/107	0.383656	0.525209	0	0	1.52125	1.45738	RPS6KA1;TAF9B
Base-Excision Repair (GO:0006284)	2039-01-01	0.385587	0.525209	0	0	2.10036	2.00162	OGG1
Positive Regulation of SMAD Protein Signal Transduction (GO:0060391)	2039-01-01	0.385587	0.525209	0	0	2.10036	2.00162	TGFB1
Positive Regulation of Intrinsic Apoptotic Signaling Pathway (GO:2001244)	2039-01-01	0.385587	0.525209	0	0	2.10036	2.00162	BID
Positive Regulation of Lymphocyte Differentiation (GO:0045621)	2039-01-01	0.385587	0.525209	0	0	2.10036	2.00162	AXL
Positive Regulation of Neuron Apoptotic Process (GO:0043525)	2039-01-01	0.385587	0.525209	0	0	2.10036	2.00162	CFLAR
Negative Regulation of G Protein-Coupled Receptor Signaling Pathway (GO:0045744)	2039-01-01	0.385587	0.525209	0	0	2.10036	2.00162	KLK14
Negative Regulation of T Cell Proliferation (GO:0042130)	2039-01-01	0.385587	0.525209	0	0	2.10036	2.00162	SDC4
Cytokine-Mediated Signaling Pathway (GO:0019221)	4/255	0.389447	0.529153	0	0	1.27366	1.2011	RPS6KA5;TSLP;IRAK2;EDA2R
G2/M Transition of Mitotic Cell Cycle (GO:0000086)	2040-01-01	0.393221	0.529153	0	0	2.0464	1.91008	MASTL
Regulation of Filopodium Assembly (GO:0051489)	2040-01-01	0.393221	0.529153	0	0	2.0464	1.91008	NRP1
Nucleic Acid Catabolic Process (GO:0141188)	2040-01-01	0.393221	0.529153	0	0	2.0464	1.91008	EXOSC5
Regulation of Protein Targeting to Mitochondrion (GO:1903214)	2040-01-01	0.393221	0.529153	0	0	2.0464	1.91008	SIAH3
Branching Morphogenesis of an Epithelial Tube (GO:0048754)	2040-01-01	0.393221	0.529153	0	0	2.0464	1.91008	NRP1
Calcium-Dependent Cell-Cell Adhesion via Plasma Membrane Cell Adhesion Molecules (GO:0016339)	2040-01-01	0.393221	0.529153	0	0	2.0464	1.91008	CDH22
Constitutive Heterochromatin Formation (GO:0140719)	2040-01-01	0.393221	0.529153	0	0	2.0464	1.91008	DNMT3A
Establishment of Protein Localization to Extracellular Region (GO:0035592)	2040-01-01	0.393221	0.529153	0	0	2.0464	1.91008	MTTP
Fibroblast Growth Factor Receptor Signaling Pathway (GO:0008543)	2040-01-01	0.393221	0.529153	0	0	2.0464	1.91008	FGF1
Positive Regulation of Proteolysis Involved in Protein Catabolic Process (GO:1903052)	2040-01-01	0.393221	0.529153	0	0	2.0464	1.91008	HERPUD1
Positive Regulation of Viral Process (GO:0048524)	2040-01-01	0.393221	0.529153	0	0	2.0464	1.91008	AXL
Regulation of DNA Binding (GO:0051101)	2040-01-01	0.393221	0.529153	0	0	2.0464	1.91008	NFIB
Glycerophospholipid Biosynthetic Process (GO:0046474)	2/110	0.396806	0.533484	0	0	1.47877	1.36684	SACM1L;DGKI
Negative Regulation of Kinase Activity (GO:0033673)	2041-01-01	0.40076	0.533901	0	0	1.99514	1.82434	DBNDD2
Regulation of Hippo Signaling (GO:0035330)	2041-01-01	0.40076	0.533901	0	0	1.99514	1.82434	LIMD1
RNA Stabilization (GO:0043489)	2041-01-01	0.40076	0.533901	0	0	1.99514	1.82434	RBM24
Aortic Valve Development (GO:0003176)	2041-01-01	0.40076	0.533901	0	0	1.99514	1.82434	TGFB1
Regulation of Protein Import Into Nucleus (GO:0042306)	2041-01-01	0.40076	0.533901	0	0	1.99514	1.82434	TGFB1
Positive Regulation of Actin Filament Polymerization (GO:0030838)	2041-01-01	0.40076	0.533901	0	0	1.99514	1.82434	LMOD1
Positive Regulation of Myoblast Differentiation (GO:0045663)	2041-01-01	0.40076	0.533901	0	0	1.99514	1.82434	RBM24
Monoatomic Cation Transport (GO:0006812)	2041-01-01	0.40076	0.533901	0	0	1.99514	1.82434	TRPM3
Positive Regulation of GTPase Activity (GO:0043547)	2/111	0.401161	0.533901	0	0	1.46513	1.33824	ARHGAP11A;RASGRP2
External Encapsulating Structure Organization (GO:0045229)	2/111	0.401161	0.533901	0	0	1.46513	1.33824	COL28A1;ADAMTS17
Extracellular Structure Organization (GO:0043062)	2/111	0.401161	0.533901	0	0	1.46513	1.33824	COL28A1;ADAMTS17
Chemical Synaptic Transmission (GO:0007268)	4/260	0.403434	0.536435	0	0	1.24846	1.13328	GRM4;RPS6KA1;NRXN2;GRIA3
Endoplasmic Reticulum to Golgi Vesicle-Mediated Transport (GO:0006888)	2/112	0.405501	0.537366	0	0	1.45174	1.31038	SEC16B;MPPE1
Regulation of Glycolytic Process (GO:0006110)	2042-01-01	0.408206	0.537366	0	0	1.94638	1.74393	MLXIPL
Acylglycerol Metabolic Process (GO:0006639)	2042-01-01	0.408206	0.537366	0	0	1.94638	1.74393	DGKI
Axoneme Assembly (GO:0035082)	2042-01-01	0.408206	0.537366	0	0	1.94638	1.74393	HYDIN
Blood Vessel Diameter Maintenance (GO:0097746)	2042-01-01	0.408206	0.537366	0	0	1.94638	1.74393	ECE1
Defense Response to Fungus (GO:0050832)	2042-01-01	0.408206	0.537366	0	0	1.94638	1.74393	TSLP
Skeletal Muscle Tissue Development (GO:0007519)	2042-01-01	0.408206	0.537366	0	0	1.94638	1.74393	CFLAR
Positive Regulation of Neuron Differentiation (GO:0045666)	2042-01-01	0.408206	0.537366	0	0	1.94638	1.74393	GPRC5B
Positive Regulation of Ossification (GO:0045778)	2042-01-01	0.408206	0.537366	0	0	1.94638	1.74393	FZD9
Protein Destabilization (GO:0031648)	2042-01-01	0.408206	0.537366	0	0	1.94638	1.74393	CTSH
Lysosome Localization (GO:0032418)	2042-01-01	0.408206	0.537366	0	0	1.94638	1.74393	HPS6
Regulation of Primary Metabolic Process (GO:0080090)	2/113	0.409826	0.538523	0	0	1.43858	1.28325	MBNL2;TADA3
Mitotic Cell Cycle Phase Transition (GO:0044772)	2/113	0.409826	0.538523	0	0	1.43858	1.28325	CDK6;MASTL
Regulation of Epithelial Cell Migration (GO:0010632)	2043-01-01	0.415559	0.538743	0	0	1.89994	1.6684	CTSH
Negative Regulation of Lymphocyte Proliferation (GO:0050672)	2043-01-01	0.415559	0.538743	0	0	1.89994	1.6684	SDC4
Negative Regulation of mRNA Catabolic Process (GO:1902373)	2043-01-01	0.415559	0.538743	0	0	1.89994	1.6684	RBM24
Neural Crest Cell Development (GO:0014032)	2043-01-01	0.415559	0.538743	0	0	1.89994	1.6684	NRP1
Regulation of Peptidyl-Tyrosine Phosphorylation (GO:0050730)	2043-01-01	0.415559	0.538743	0	0	1.89994	1.6684	TGFB1
Non-Canonical Wnt Signaling Pathway (GO:0035567)	2043-01-01	0.415559	0.538743	0	0	1.89994	1.6684	FZD9
Cell Cycle G2/M Phase Transition (GO:0044839)	2043-01-01	0.415559	0.538743	0	0	1.89994	1.6684	MASTL
Cellular Response to Glucose Starvation (GO:0042149)	2043-01-01	0.415559	0.538743	0	0	1.89994	1.6684	TBL2
Positive Regulation of Biomineral Tissue Development (GO:0070169)	2043-01-01	0.415559	0.538743	0	0	1.89994	1.6684	FZD9
Skeletal System Morphogenesis (GO:0048705)	2043-01-01	0.415559	0.538743	0	0	1.89994	1.6684	LAMA5
Synaptic Vesicle Exocytosis (GO:0016079)	2043-01-01	0.415559	0.538743	0	0	1.89994	1.6684	PRRT2
Positive Regulation of Monoatomic Ion Transport (GO:0043270)	2043-01-01	0.415559	0.538743	0	0	1.89994	1.6684	ADRA2A
Import Into the Mitochondrion (GO:0170036)	2043-01-01	0.415559	0.538743	0	0	1.89994	1.6684	SFXN3
mRNA Transcription (GO:0009299)	2043-01-01	0.415559	0.538743	0	0	1.89994	1.6684	NR1H3
Regulation of Chemokine Production (GO:0032642)	2043-01-01	0.415559	0.538743	0	0	1.89994	1.6684	TSLP
Anterograde Trans-Synaptic Signaling (GO:0098916)	3/189	0.416468	0.53944	0	0	1.28808	1.12829	GRM4;RPS6KA1;NRXN2
Positive Regulation of Cell Projection Organization (GO:0031346)	2/115	0.41843	0.541497	0	0	1.41298	1.23105	NTRK2;CAMK1
Protein Complex Oligomerization (GO:0051259)	2/116	0.422708	0.543789	0	0	1.40051	1.20595	RNF135;CUTC
Negative Regulation of Organelle Organization (GO:0010639)	2044-01-01	0.422822	0.543789	0	0	1.85566	1.59736	FZD9
Regulation of Microtubule-Based Process (GO:0032886)	2044-01-01	0.422822	0.543789	0	0	1.85566	1.59736	PHLDB2
Response to Unfolded Protein (GO:0006986)	2044-01-01	0.422822	0.543789	0	0	1.85566	1.59736	HERPUD1
Positive Regulation of Cell Division (GO:0051781)	2044-01-01	0.422822	0.543789	0	0	1.85566	1.59736	FGF1
Learning (GO:0007612)	2044-01-01	0.422822	0.543789	0	0	1.85566	1.59736	NTRK2
Lysosome Organization (GO:0007040)	2044-01-01	0.422822	0.543789	0	0	1.85566	1.59736	ACP2
Cytoskeleton Organization (GO:0007010)	2/117	0.42697	0.548152	0	0	1.38826	1.18147	ZMYM3;LIMD1
Modulation of Chemical Synaptic Transmission (GO:0050804)	2/117	0.42697	0.548152	0	0	1.38826	1.18147	GRM4;GRIA3
Organelle Assembly (GO:0070925)	5/346	0.428523	0.549661	0	0	1.17127	0.992547	DNMBP;PTPMT1;HYLS1;HPS6;B9D2
Regulation of Nervous System Development (GO:0051960)	2045-01-01	0.429995	0.55009	0	0	1.8134	1.53047	NKX6-2
Cellular Response to Ketone (GO:1901655)	2045-01-01	0.429995	0.55009	0	0	1.8134	1.53047	SCNN1A
Purine Ribonucleotide Biosynthetic Process (GO:0009152)	2045-01-01	0.429995	0.55009	0	0	1.8134	1.53047	TGFB1
MAPK Cascade (GO:0000165)	2/119	0.435444	0.554754	0	0	1.36439	1.13434	CTSH;RCE1
Regulation of Cyclin-Dependent Protein Serine/Threonine Kinase Activity (GO:0000079)	2046-01-01	0.437079	0.554754	0	0	1.77301	1.46742	HEXIM2
Regulation of Interleukin-10 Production (GO:0032653)	2046-01-01	0.437079	0.554754	0	0	1.77301	1.46742	TSLP
T Cell Differentiation (GO:0030217)	2046-01-01	0.437079	0.554754	0	0	1.77301	1.46742	TGFB1
Negative Regulation of Protein Serine/Threonine Kinase Activity (GO:0071901)	2046-01-01	0.437079	0.554754	0	0	1.77301	1.46742	HEXIM2
Regulation of Transport (GO:0051049)	2046-01-01	0.437079	0.554754	0	0	1.77301	1.46742	NRP1
Central Nervous System Neuron Differentiation (GO:0021953)	2046-01-01	0.437079	0.554754	0	0	1.77301	1.46742	NTRK2
Macromolecule Catabolic Process (GO:0009057)	2046-01-01	0.437079	0.554754	0	0	1.77301	1.46742	TGFB1
Regulation of Cell-Cell Adhesion (GO:0022407)	2046-01-01	0.437079	0.554754	0	0	1.77301	1.46742	SPINT2
Response to Endoplasmic Reticulum Stress (GO:0034976)	3/196	0.439447	0.55682	0	0	1.24092	1.02033	TBL2;ERLIN1;HERPUD1
Negative Regulation of Defense Response (GO:0031348)	2/121	0.443851	0.55682	0	0	1.34133	1.08952	NR1H3;SMPDL3B
Negative Regulation of Inflammatory Response (GO:0050728)	2/121	0.443851	0.55682	0	0	1.34133	1.08952	NR1H3;SMPDL3B
Cellular Response to Oxidative Stress (GO:0034599)	2/121	0.443851	0.55682	0	0	1.34133	1.08952	OGG1;GPR37L1
Negative Regulation of Cold-Induced Thermogenesis (GO:0120163)	2047-01-01	0.444075	0.55682	0	0	1.73438	1.4079	NR1H3
Regulation of Endothelial Cell Apoptotic Process (GO:2000351)	2047-01-01	0.444075	0.55682	0	0	1.73438	1.4079	TGFB1
Regulation of mRNA Catabolic Process (GO:0061013)	2047-01-01	0.444075	0.55682	0	0	1.73438	1.4079	RBM24
Cell Surface Receptor Signaling Pathway via JAK-STAT (GO:0007259)	2047-01-01	0.444075	0.55682	0	0	1.73438	1.4079	TSLP
Regulation of Trans-Synaptic Signaling (GO:0099177)	2047-01-01	0.444075	0.55682	0	0	1.73438	1.4079	GRIA3
Double-Strand Break Repair via Nonhomologous End Joining (GO:0006303)	2047-01-01	0.444075	0.55682	0	0	1.73438	1.4079	IFFO1
Positive Regulation of mRNA Catabolic Process (GO:0061014)	2047-01-01	0.444075	0.55682	0	0	1.73438	1.4079	RBM24
Positive Regulation of miRNA Transcription (GO:1902895)	2047-01-01	0.444075	0.55682	0	0	1.73438	1.4079	TGFB1
Positive Regulation of Pattern Recognition Receptor Signaling Pathway (GO:0062208)	2047-01-01	0.444075	0.55682	0	0	1.73438	1.4079	NR1H3
Monoatomic Anion Transport (GO:0006820)	2047-01-01	0.444075	0.55682	0	0	1.73438	1.4079	CLIC5
Positive Regulation of Transcription by RNA Polymerase II (GO:0045944)	13/983	0.44629	0.559113	0	0	1.07114	0.864181	WWTR1;TGFB1;PPP1R12A;OGG1;NR1H3;FGF1;MYT1;MLXIPL;KLF7;RPS6KA5;NFIB;RPS6KA1;CAMK1
Cellular Component Assembly (GO:0022607)	4/277	0.450468	0.563052	0	0	1.1697	0.932798	TGFB1;HYDIN;PARVB;AIF1L
Regulation of Exocytosis (GO:0017157)	2048-01-01	0.450985	0.563052	0	0	1.69739	1.35167	CADPS2
Nuclear Receptor-Mediated Steroid Hormone Signaling Pathway (GO:0030518)	2048-01-01	0.450985	0.563052	0	0	1.69739	1.35167	TADA3
Hexose Metabolic Process (GO:0019318)	2048-01-01	0.450985	0.563052	0	0	1.69739	1.35167	KHK
Cellular Response to Molecule of Bacterial Origin (GO:0071219)	2/123	0.452188	0.564069	0	0	1.31902	1.04685	AXL;NR1H3
Negative Regulation of Small GTPase Mediated Signal Transduction (GO:0051058)	2049-01-01	0.457809	0.567667	0	0	1.66194	1.29848	ARHGAP22
Regulation of Stem Cell Differentiation (GO:2000736)	2049-01-01	0.457809	0.567667	0	0	1.66194	1.29848	RBM24
Regulation of Wound Healing (GO:0061041)	2049-01-01	0.457809	0.567667	0	0	1.66194	1.29848	ADRA2A
Translational Elongation (GO:0006414)	2049-01-01	0.457809	0.567667	0	0	1.66194	1.29848	GTPBP2
Positive Regulation of Transport (GO:0051050)	2049-01-01	0.457809	0.567667	0	0	1.66194	1.29848	NR1H3
mRNA Catabolic Process (GO:0006402)	2049-01-01	0.457809	0.567667	0	0	1.66194	1.29848	EXOSC5
Protein Localization to Chromosome (GO:0034502)	2049-01-01	0.457809	0.567667	0	0	1.66194	1.29848	IFFO1
Negative Regulation of Macromolecule Biosynthetic Process (GO:0010558)	3/202	0.458868	0.56801	0	0	1.20314	0.937237	PARP10;TGFB1;RBMS3
Adenylate Cyclase-Modulating G Protein-Coupled Receptor Signaling Pathway (GO:0007188)	3/202	0.458868	0.56801	0	0	1.20314	0.937237	GPR37L1;PTH1R;ADRA2A
GPCR Sgnlng Pway, Coupled to Cyclic Nucleotide Second Messenger (GO:0007187)	1950-01-01	0.464549	0.570195	0	0	1.62794	1.24813	PTH1R
Negative Regulation of Protein Binding (GO:0032091)	1950-01-01	0.464549	0.570195	0	0	1.62794	1.24813	CAMK1
Nuclear Export (GO:0051168)	1950-01-01	0.464549	0.570195	0	0	1.62794	1.24813	TGFB1
Positive Regulation of Blood Vessel Endothelial Cell Migration (GO:0043536)	1950-01-01	0.464549	0.570195	0	0	1.62794	1.24813	TGFB1
Positive Regulation of Non-Canonical NF-kappaB Signal Transduction (GO:1901224)	1950-01-01	0.464549	0.570195	0	0	1.62794	1.24813	C1QTNF4
Lipid Modification (GO:0030258)	1950-01-01	0.464549	0.570195	0	0	1.62794	1.24813	DGKI
Myelination (GO:0042552)	1950-01-01	0.464549	0.570195	0	0	1.62794	1.24813	GAL3ST1
Negative Regulation of ERK1 and ERK2 Cascade (GO:0070373)	1950-01-01	0.464549	0.570195	0	0	1.62794	1.24813	DUSP4
Regulation of Protein-Containing Complex Assembly (GO:0043254)	2/126	0.464559	0.570195	0	0	1.28691	0.986633	TGFB1;BID
Positive Regulation of Angiogenesis (GO:0045766)	2/126	0.464559	0.570195	0	0	1.28691	0.986633	CTSH;FGF1
Regulation of Interferon-Beta Production (GO:0032648)	1951-01-01	0.471205	0.573023	0	0	1.5953	1.20041	RNF135
Regulation of Lipid Metabolic Process (GO:0019216)	1951-01-01	0.471205	0.573023	0	0	1.5953	1.20041	MID1IP1
Carboxylic Acid Transmembrane Transport (GO:1905039)	1951-01-01	0.471205	0.573023	0	0	1.5953	1.20041	SFXN3
Regulation of Ubiquitin-Dependent Protein Catabolic Process (GO:2000058)	1951-01-01	0.471205	0.573023	0	0	1.5953	1.20041	HERPUD1
Response to Glucose (GO:0009749)	1951-01-01	0.471205	0.573023	0	0	1.5953	1.20041	KHK
Epithelial to Mesenchymal Transition (GO:0001837)	1951-01-01	0.471205	0.573023	0	0	1.5953	1.20041	TGFB1
Transcription Initiation-Coupled Chromatin Remodeling (GO:0045815)	1951-01-01	0.471205	0.573023	0	0	1.5953	1.20041	OGG1
Positive Regulation of Nervous System Development (GO:0051962)	1951-01-01	0.471205	0.573023	0	0	1.5953	1.20041	SLITRK6
Inorganic Anion Transport (GO:0015698)	1951-01-01	0.471205	0.573023	0	0	1.5953	1.20041	CLIC5
Negative Regulation of T Cell Activation (GO:0050868)	1951-01-01	0.471205	0.573023	0	0	1.5953	1.20041	SDC4
Negative Regulation of Cell Projection Organization (GO:0031345)	1951-01-01	0.471205	0.573023	0	0	1.5953	1.20041	TNR
Golgi Organization (GO:0007030)	2/128	0.472715	0.573899	0	0	1.26636	0.948833	SEC16B;ATP8B1
RNA Biosynthetic Process (GO:0032774)	2/128	0.472715	0.573899	0	0	1.26636	0.948833	EXOSC5;TCEA2
Regulation of Hydrolase Activity (GO:0051336)	1952-01-01	0.477779	0.578112	0	0	1.56394	1.15514	NTRK2
Regulation of Synaptic Transmission, Glutamatergic (GO:0051966)	1952-01-01	0.477779	0.578112	0	0	1.56394	1.15514	GRM4
Signal Transduction by P53 Class Mediator (GO:0072331)	1952-01-01	0.477779	0.578112	0	0	1.56394	1.15514	PPP1R13B
Positive Regulation of Reactive Oxygen Species Metabolic Process (GO:2000379)	1952-01-01	0.477779	0.578112	0	0	1.56394	1.15514	TGFB1
Fatty Acid Metabolic Process (GO:0006631)	2/130	0.480797	0.58128	0	0	1.24644	0.912784	ACBD4;CRAT
Negative Regulation of Immune System Process (GO:0002683)	1953-01-01	0.484271	0.58257	0	0	1.53379	1.11217	SMPDL3B
Cellular Response to Mechanical Stimulus (GO:0071260)	1953-01-01	0.484271	0.58257	0	0	1.53379	1.11217	LTBR
Cytoplasmic Microtubule Organization (GO:0031122)	1953-01-01	0.484271	0.58257	0	0	1.53379	1.11217	KATNAL2
Positive Regulation of miRNA Metabolic Process (GO:2000630)	1953-01-01	0.484271	0.58257	0	0	1.53379	1.11217	TGFB1
Unsaturated Fatty Acid Metabolic Process (GO:0033559)	1953-01-01	0.484271	0.58257	0	0	1.53379	1.11217	DOK7
Positive Regulation of Small GTPase Mediated Signal Transduction (GO:0051057)	1953-01-01	0.484271	0.58257	0	0	1.53379	1.11217	FERMT2
Regulation of Tumor Necrosis Factor Production (GO:0032680)	2/131	0.484809	0.582734	0	0	1.23672	0.895385	C1QTNF4;TGFB1
Regulation of Angiogenesis (GO:0045765)	3/211	0.487447	0.58542	0	0	1.15055	0.826756	CTSH;FGF1;HSPG2
Protein Localization (GO:0008104)	5/371	0.488581	0.586297	0	0	1.08986	0.780614	ARL4A;ATP8B1;CPE;HPS6;FERMT2
Negative Regulation of Neuron Projection Development (GO:0010977)	1954-01-01	0.490683	0.58688	0	0	1.50477	1.07133	TNR
Regulation of Signal Transduction by P53 Class Mediator (GO:1901796)	1954-01-01	0.490683	0.58688	0	0	1.50477	1.07133	MLXIPL
Gonad Development (GO:0008406)	1954-01-01	0.490683	0.58688	0	0	1.50477	1.07133	IRX5
mRNA Destabilization (GO:0061157)	1954-01-01	0.490683	0.58688	0	0	1.50477	1.07133	RBM24
Protein Metabolic Process (GO:0019538)	8/614	0.493859	0.590192	0	0	1.05314	0.742993	PRSS50;ADPRH;MTTP;ADAMTS17;CTSH;KLK14;CPE;CISD3
Rho Protein Signal Transduction (GO:0007266)	1955-01-01	0.497016	0.592015	0	0	1.47683	1.0325	ADRA2A
Cell Surface Receptor Signaling Pathway via STAT (GO:0097696)	1955-01-01	0.497016	0.592015	0	0	1.47683	1.0325	TSLP
Endoplasmic Reticulum Organization (GO:0007029)	1955-01-01	0.497016	0.592015	0	0	1.47683	1.0325	SEC16B
Regulation of Alternative mRNA Splicing, via Spliceosome (GO:0000381)	1955-01-01	0.497016	0.592015	0	0	1.47683	1.0325	RBM24
Regulation of Proteasomal Protein Catabolic Process (GO:0061136)	1956-01-01	0.50327	0.597504	0	0	1.44991	0.995548	HERPUD1
Cellular Response to Alcohol (GO:0097306)	1956-01-01	0.50327	0.597504	0	0	1.44991	0.995548	SCNN1A
Cellular Response to Fibroblast Growth Factor Stimulus (GO:0044344)	1956-01-01	0.50327	0.597504	0	0	1.44991	0.995548	FGF1
Positive Regulation of Leukocyte Chemotaxis (GO:0002690)	1956-01-01	0.50327	0.597504	0	0	1.44991	0.995548	VEGFC
mRNA Stabilization (GO:0048255)	1957-01-01	0.509447	0.60385	0	0	1.42394	0.960351	RBM24
Regulation of Blood Vessel Endothelial Cell Migration (GO:0043535)	1957-01-01	0.509447	0.60385	0	0	1.42394	0.960351	TGFB1
ERBB Signaling Pathway (GO:0038127)	1958-01-01	0.515547	0.607397	0	0	1.39889	0.926804	MVP
Regulation of Mitotic Nuclear Division (GO:0007088)	1958-01-01	0.515547	0.607397	0	0	1.39889	0.926804	CUL9
Regulation of Multicellular Organismal Development (GO:2000026)	1958-01-01	0.515547	0.607397	0	0	1.39889	0.926804	TADA3
Positive Regulation of Type II Interferon Production (GO:0032729)	1958-01-01	0.515547	0.607397	0	0	1.39889	0.926804	CD276
Protein K63-linked Ubiquitination (GO:0070534)	1958-01-01	0.515547	0.607397	0	0	1.39889	0.926804	RNF135
Mesenchymal Cell Differentiation (GO:0048762)	1958-01-01	0.515547	0.607397	0	0	1.39889	0.926804	TGFB1
Positive Regulation of DNA-templated Transcription (GO:0045893)	16/1274	0.516169	0.607397	0	0	1.01387	0.670494	WWTR1;TGFB1;PPP1R12A;OGG1;NR1H3;FGF1;MYT1;SEC14L2;MLXIPL;KLF7;RPS6KA5;NFIB;RPS6KA1;TADA3;CAMK1;PITX3
Membraneless Organelle Assembly (GO:0140694)	2/139	0.516203	0.607397	0	0	1.16403	0.769717	LMOD1;LIMD1
Negative Regulation of Cell Motility (GO:2000146)	2/139	0.516203	0.607397	0	0	1.16403	0.769717	IGFBP5;SPINT2
DNA Repair (GO:0006281)	4/302	0.517278	0.608169	0	0	1.07019	0.705445	RAD51C;MGMT;OGG1;DDB2
Negative Regulation of Protein-Containing Complex Assembly (GO:0031333)	1959-01-01	0.521572	0.610251	0	0	1.3747	0.894807	PRRT2
Cellular Response to Calcium Ion (GO:0071277)	1959-01-01	0.521572	0.610251	0	0	1.3747	0.894807	RASGRP2
Renal System Development (GO:0072001)	1959-01-01	0.521572	0.610251	0	0	1.3747	0.894807	C1GALT1
Response to Interleukin-1 (GO:0070555)	1959-01-01	0.521572	0.610251	0	0	1.3747	0.894807	IRAK2
Response to Light Stimulus (GO:0009416)	1959-01-01	0.521572	0.610251	0	0	1.3747	0.894807	DDB2
Regulation of Bone Mineralization (GO:0030500)	1959-01-01	0.521572	0.610251	0	0	1.3747	0.894807	FZD9
Monoatomic Cation Transmembrane Transport (GO:0098655)	4/304	0.522466	0.610805	0	0	1.06295	0.690064	SCNN1A;KCNQ4;SLC24A5;TRPM3
Negative Regulation of Intrinsic Apoptotic Signaling Pathway (GO:2001243)	1960-01-01	0.527522	0.613405	0	0	1.35133	0.864267	HERPUD1
Phosphatidylcholine Metabolic Process (GO:0046470)	1960-01-01	0.527522	0.613405	0	0	1.35133	0.864267	NR1H3
Response to Retinoic Acid (GO:0032526)	1960-01-01	0.527522	0.613405	0	0	1.35133	0.864267	CTSH
Positive Regulation of Cell Cycle (GO:0045787)	1960-01-01	0.527522	0.613405	0	0	1.35133	0.864267	ASNS
Protein Secretion (GO:0009306)	1960-01-01	0.527522	0.613405	0	0	1.35133	0.864267	MTTP
Regulation of SMAD Protein Signal Transduction (GO:0060390)	1960-01-01	0.527522	0.613405	0	0	1.35133	0.864267	TGFB1
Regulation of Cell Adhesion (GO:0030155)	2/142	0.527647	0.613405	0	0	1.13891	0.728136	PPP1R12A;TNR
Inorganic Cation Transmembrane Transport (GO:0098662)	4/307	0.530197	0.615876	0	0	1.05226	0.667669	SCNN1A;KCNQ4;SLC24A5;TRPM3
Negative Regulation of Canonical NF-kappaB Signal Transduction (GO:0043124)	1961-01-01	0.533398	0.6191	0	0	1.32874	0.8351	IRAK2
ATP Metabolic Process (GO:0046034)	1962-01-01	0.539201	0.623841	0	0	1.3069	0.807225	TGFB1
Antiviral Innate Immune Response (GO:0140374)	1962-01-01	0.539201	0.623841	0	0	1.3069	0.807225	RNF135
Organic Cation Transport (GO:0015695)	1962-01-01	0.539201	0.623841	0	0	1.3069	0.807225	SLC22A3
Cellular Response to Light Stimulus (GO:0071482)	1962-01-01	0.539201	0.623841	0	0	1.3069	0.807225	DDB2
Negative Regulation of Metabolic Process (GO:0009892)	1963-01-01	0.544933	0.628469	0	0	1.28575	0.78057	NR1H3
RNA Metabolic Process (GO:0016070)	1963-01-01	0.544933	0.628469	0	0	1.28575	0.78057	EXOSC5
Canonical Wnt Signaling Pathway (GO:0060070)	1963-01-01	0.544933	0.628469	0	0	1.28575	0.78057	FZD9
Cilium Movement (GO:0003341)	1963-01-01	0.544933	0.628469	0	0	1.28575	0.78057	HYDIN
Regulation of Cold-Induced Thermogenesis (GO:0120161)	2/148	0.54998	0.632486	0	0	1.09177	0.652739	G0S2;NR1H3
G1/S Transition of Mitotic Cell Cycle (GO:0000082)	1964-01-01	0.550594	0.632486	0	0	1.26528	0.755065	CDK6
Regulation of Synapse Assembly (GO:0051963)	1964-01-01	0.550594	0.632486	0	0	1.26528	0.755065	SLITRK6
Positive Regulation of Mitotic Cell Cycle Phase Transition (GO:1901992)	1964-01-01	0.550594	0.632486	0	0	1.26528	0.755065	RAD51C
Protein N-linked Glycosylation (GO:0006487)	1964-01-01	0.550594	0.632486	0	0	1.26528	0.755065	GAL3ST1
Apoptotic Process (GO:0006915)	3/232	0.551107	0.632575	0	0	1.04392	0.621994	TGFB1;CFLAR;BID
Regulation of Phosphorylation (GO:0042325)	1965-01-01	0.556184	0.63489	0	0	1.24545	0.730647	FN1
Positive Regulation of T Cell Proliferation (GO:0042102)	1965-01-01	0.556184	0.63489	0	0	1.24545	0.730647	CD276
Fat Cell Differentiation (GO:0045444)	1965-01-01	0.556184	0.63489	0	0	1.24545	0.730647	INHBB
Positive Regulation of Organelle Assembly (GO:1902117)	1965-01-01	0.556184	0.63489	0	0	1.24545	0.730647	SDC4
Protein Targeting to Membrane (GO:0006612)	1965-01-01	0.556184	0.63489	0	0	1.24545	0.730647	ZDHHC20
Negative Regulation of NF-kappaB Transcription Factor Activity (GO:0032088)	1965-01-01	0.556184	0.63489	0	0	1.24545	0.730647	PARP10
Regulation of Cell-Matrix Adhesion (GO:0001952)	1965-01-01	0.556184	0.63489	0	0	1.24545	0.730647	CDK6
Cellular Response to Growth Factor Stimulus (GO:0071363)	2/150	0.557259	0.635617	0	0	1.07691	0.629694	NRP1;TGFB1
Cell Cycle G1/S Phase Transition (GO:0044843)	1966-01-01	0.561706	0.640186	0	0	1.22622	0.707258	CDK6
Negative Regulation of Cytokine-Mediated Signaling Pathway (GO:0001960)	1967-01-01	0.567158	0.64337	0	0	1.20758	0.68484	NR1H3
Regulation of Protein Serine/Threonine Kinase Activity (GO:0071900)	1967-01-01	0.567158	0.64337	0	0	1.20758	0.68484	CAMK1
Cell-Cell Junction Assembly (GO:0007043)	1967-01-01	0.567158	0.64337	0	0	1.20758	0.68484	CDH22
Chordate Embryonic Development (GO:0043009)	1967-01-01	0.567158	0.64337	0	0	1.20758	0.68484	TGFB1
Negative Regulation of Cell Adhesion (GO:0007162)	1967-01-01	0.567158	0.64337	0	0	1.20758	0.68484	SPINT2
Regulation of Cellular Localization (GO:0060341)	1967-01-01	0.567158	0.64337	0	0	1.20758	0.68484	CAMK1
Adenylate Cyclase-Activating G Protein-Coupled Receptor Signaling Pathway (GO:0007189)	2/153	0.56802	0.643844	0	0	1.05535	0.596904	PTH1R;ADRA2A
Protein-Containing Complex Assembly (GO:0065003)	4/323	0.570356	0.645988	0	0	0.998664	0.560744	MID1IP1;FN1;FERMT2;GAS7
Negative Regulation of Response to External Stimulus (GO:0032102)	2/154	0.571565	0.646449	0	0	1.04835	0.586425	NR1H3;SMPDL3B
Ras Protein Signal Transduction (GO:0007265)	1968-01-01	0.572544	0.646449	0	0	1.1895	0.663343	RASGRP2
Positive Regulation of Type I Interferon Production (GO:0032481)	1968-01-01	0.572544	0.646449	0	0	1.1895	0.663343	RNF135
Regulation of Cell Communication (GO:0010646)	1968-01-01	0.572544	0.646449	0	0	1.1895	0.663343	DBNDD2
Cell Junction Organization (GO:0034330)	1969-01-01	0.577862	0.651441	0	0	1.17195	0.642718	TGFB1
Phosphatidylinositol Metabolic Process (GO:0046488)	1969-01-01	0.577862	0.651441	0	0	1.17195	0.642718	SACM1L
Spermatid Development (GO:0007286)	1970-01-01	0.583115	0.655835	0	0	1.1549	0.622921	JAM2
Positive Regulation of Endothelial Cell Proliferation (GO:0001938)	1970-01-01	0.583115	0.655835	0	0	1.1549	0.622921	NRP1
Fatty Acid Biosynthetic Process (GO:0006633)	1970-01-01	0.583115	0.655835	0	0	1.1549	0.622921	DOK7
Positive Regulation of Proteasomal Ubiquitin-Dependent Protein Catabolic Process (GO:0032436)	1971-01-01	0.588302	0.660646	0	0	1.13835	0.603909	SH3RF3
Positive Regulation of Protein Polymerization (GO:0032273)	1971-01-01	0.588302	0.660646	0	0	1.13835	0.603909	LMOD1
Skeletal System Development (GO:0001501)	2/160	0.592391	0.664344	0	0	1.00823	0.527899	LAMA5;PTH1R
Negative Regulation of Extrinsic Apoptotic Signaling Pathway (GO:2001237)	1972-01-01	0.593425	0.664344	0	0	1.12226	0.585642	CFLAR
Regulation of G Protein-Coupled Receptor Signaling Pathway (GO:0008277)	1972-01-01	0.593425	0.664344	0	0	1.12226	0.585642	KLK14
Monocarboxylic Acid Transport (GO:0015718)	1972-01-01	0.593425	0.664344	0	0	1.12226	0.585642	ATP8B1
Response to Lipopolysaccharide (GO:0032496)	2/161	0.595788	0.666475	0	0	1.00184	0.518823	AXL;NR1H3
Embryonic Organ Development (GO:0048568)	1973-01-01	0.598485	0.667435	0	0	1.10661	0.568083	TGFB1
Heterochromatin Formation (GO:0031507)	1973-01-01	0.598485	0.667435	0	0	1.10661	0.568083	DNMT3A
Positive Regulation of Protein Transport (GO:0051222)	1973-01-01	0.598485	0.667435	0	0	1.10661	0.568083	TGFB1
Negative Regulation of Cellular Response to Growth Factor Stimulus (GO:0090288)	1973-01-01	0.598485	0.667435	0	0	1.10661	0.568083	SHISA2
Sensory Organ Development (GO:0007423)	1974-01-01	0.603482	0.671461	0	0	1.0914	0.551198	ECE1
Positive Regulation of Cytoskeleton Organization (GO:0051495)	1974-01-01	0.603482	0.671461	0	0	1.0914	0.551198	LMOD1
Myeloid Leukocyte Differentiation (GO:0002573)	1974-01-01	0.603482	0.671461	0	0	1.0914	0.551198	CFLAR
Regulation of Plasma Membrane Bounded Cell Projection Assembly (GO:0120032)	1975-01-01	0.608417	0.676433	0	0	1.07659	0.534954	ATP8B1
Regulation of Neuron Differentiation (GO:0045664)	1976-01-01	0.613291	0.67977	0	0	1.06219	0.519319	GPRC5B
Positive Regulation of Protein Secretion (GO:0050714)	1976-01-01	0.613291	0.67977	0	0	1.06219	0.519319	TGFB1
Lymphocyte Differentiation (GO:0030098)	1976-01-01	0.613291	0.67977	0	0	1.06219	0.519319	AXL
Regulation of Notch Signaling Pathway (GO:0008593)	1976-01-01	0.613291	0.67977	0	0	1.06219	0.519319	DLK1
Regulation of Non-Canonical NF-kappaB Signal Transduction (GO:1901222)	1977-01-01	0.618105	0.68302	0	0	1.04816	0.504266	C1QTNF4
Cellular Response to UV (GO:0034644)	1977-01-01	0.618105	0.68302	0	0	1.04816	0.504266	DDB2
Positive Regulation of Lymphocyte Proliferation (GO:0050671)	1977-01-01	0.618105	0.68302	0	0	1.04816	0.504266	CD276
Regulation of BMP Signaling Pathway (GO:0030510)	1977-01-01	0.618105	0.68302	0	0	1.04816	0.504266	FSTL1
Regulation of Protein Binding (GO:0043393)	1978-01-01	0.622858	0.687749	0	0	1.03449	0.489766	CAMK1
RNA Catabolic Process (GO:0006401)	1979-01-01	0.627553	0.691881	0	0	1.02118	0.475794	EXOSC5
Sphingolipid Metabolic Process (GO:0006665)	1979-01-01	0.627553	0.691881	0	0	1.02118	0.475794	GAL3ST1
Inflammatory Response (GO:0006954)	3/261	0.630893	0.694882	0	0	0.925202	0.426166	GPR68;IRAK2;HSPG2
Regulation of mRNA Stability (GO:0043488)	1980-01-01	0.63219	0.694882	0	0	1.0082	0.462326	RBM24
Signal Transduction in Response to DNA Damage (GO:0042770)	1980-01-01	0.63219	0.694882	0	0	1.0082	0.462326	BID
Proteolysis Involved in Protein Catabolic Process (GO:0051603)	1980-01-01	0.63219	0.694882	0	0	1.0082	0.462326	CTSH
Positive Regulation of Organelle Organization (GO:0010638)	1981-01-01	0.636769	0.699386	0	0	0.995547	0.449338	BID
Positive Regulation of DNA-binding Transcription Factor Activity (GO:0051091)	2/174	0.638029	0.700241	0	0	0.925506	0.415896	RPS6KA5;CFLAR
Regulation of Vesicle-Mediated Transport (GO:0060627)	1982-01-01	0.641291	0.702759	0	0	0.983206	0.43681	NRP1
Negative Regulation of Blood Vessel Morphogenesis (GO:2000181)	1982-01-01	0.641291	0.702759	0	0	0.983206	0.43681	HSPG2
Intracellular Signaling Cassette (GO:0141124)	4/354	0.642415	0.703459	0	0	0.908759	0.402144	WWTR1;RGS19;IRAK2;RCE1
Double-Strand Break Repair (GO:0006302)	2/176	0.644212	0.704896	0	0	0.914774	0.402251	RAD51C;IFFO1
Regulation of Protein Kinase Activity (GO:0045859)	1983-01-01	0.645758	0.705523	0	0	0.971166	0.424721	DBNDD2
Sphingolipid Biosynthetic Process (GO:0030148)	1983-01-01	0.645758	0.705523	0	0	0.971166	0.424721	GAL3ST1
Positive Regulation of Synaptic Transmission (GO:0050806)	1984-01-01	0.650169	0.709275	0	0	0.959417	0.413051	GRIA3
+ Reg of Transmembrane Receptor Prot Serine/Threonine Kinase Sgnlng Pway (GO:0090100)	1984-01-01	0.650169	0.709275	0	0	0.959417	0.413051	TGFB1
Actomyosin Structure Organization (GO:0031032)	1985-01-01	0.654525	0.712421	0	0	0.947947	0.401783	LMOD1
Cellular Respiration (GO:0045333)	1985-01-01	0.654525	0.712421	0	0	0.947947	0.401783	ETFB
Positive Regulation of Endocytosis (GO:0045807)	1985-01-01	0.654525	0.712421	0	0	0.947947	0.401783	AXL
Metal Ion Transport (GO:0030001)	2/180	0.656329	0.71385	0	0	0.894035	0.376472	KCNQ4;TRPM3
Regulation of Innate Immune Response (GO:0045088)	1986-01-01	0.658827	0.71603	0	0	0.936747	0.390899	RNF135
Regulation of Endothelial Cell Proliferation (GO:0001936)	1987-01-01	0.663076	0.719034	0	0	0.925807	0.380383	NRP1
Defense Response to Gram-negative Bacterium (GO:0050829)	1987-01-01	0.663076	0.719034	0	0	0.925807	0.380383	TSLP
Sodium Ion Transmembrane Transport (GO:0035725)	1987-01-01	0.663076	0.719034	0	0	0.925807	0.380383	SCNN1A
Positive Regulation of Catabolic Process (GO:0009896)	2/183	0.665199	0.720798	0	0	0.879082	0.358374	ENDOG;HERPUD1
T Cell Receptor Signaling Pathway (GO:0050852)	1988-01-01	0.667272	0.721966	0	0	0.915119	0.370219	CD276
Regulation of Mitotic Cell Cycle Phase Transition (GO:1901990)	1988-01-01	0.667272	0.721966	0	0	0.915119	0.370219	CDK6
Negative Regulation of Cell Migration (GO:0030336)	2/184	0.668115	0.72234	0	0	0.874207	0.352563	IGFBP5;PHLDB2
Nuclear-Transcribed mRNA Catabolic Process (GO:0000956)	1989-01-01	0.671416	0.72483	0	0	0.904674	0.360392	EXOSC5
Cellular Response to Hormone Stimulus (GO:0032870)	1989-01-01	0.671416	0.72483	0	0	0.904674	0.360392	CTSH
Protein Ubiquitination (GO:0016567)	4/369	0.67432	0.726547	0	0	0.870739	0.343116	RNF135;SH3RF3;CUL9;DDB2
Regulation of Protein Localization to Plasma Membrane (GO:1903076)	1990-01-01	0.675509	0.726547	0	0	0.894464	0.350889	TGFB1
Chloride Transport (GO:0006821)	1990-01-01	0.675509	0.726547	0	0	0.894464	0.350889	CLIC5
Positive Regulation of Plasma Membrane Bounded Cell Projection Assembly (GO:0120034)	1990-01-01	0.675509	0.726547	0	0	0.894464	0.350889	NRP1
Protein Dephosphorylation (GO:0006470)	1990-01-01	0.675509	0.726547	0	0	0.894464	0.350889	PPP1R12A
Regulation of Transcription by RNA Polymerase II (GO:0006357)	26/2250	0.679193	0.729813	0	0	0.923035	0.357075	OGG1;IKZF2;FGF1;RPS6KA5;ZMYM5;RPS6KA1;TAF9B;ZBTB7C;PITX3;HEXIM2;WWTR1;KLF12;NKX6-2;TGFB1;PPP1R12A;IRX5;DNMT3A;NR1H3;MYT1;TLE6;MLXIPL;KLF7;NFIB;TADA3;TCEA2;CAMK1
Regulation of Double-Strand Break Repair (GO:2000779)	1991-01-01	0.67955	0.729813	0	0	0.88448	0.341696	MGMT
Positive Regulation of DNA Repair (GO:0045739)	1993-01-01	0.687484	0.737243	0	0	0.865165	0.324191	MGMT
Negative Regulation of Angiogenesis (GO:0016525)	1993-01-01	0.687484	0.737243	0	0	0.865165	0.324191	HSPG2
Positive Regulation of Double-Strand Break Repair (GO:2000781)	1994-01-01	0.691378	0.740325	0	0	0.855818	0.315856	MGMT
Mitochondrial Translation (GO:0032543)	1994-01-01	0.691378	0.740325	0	0	0.855818	0.315856	LARS2
Response to Calcium Ion (GO:0051592)	1995-01-01	0.695223	0.743893	0	0	0.846671	0.307784	RASGRP2
Cellular Response to Cytokine Stimulus (GO:0071345)	3/289	0.698147	0.746472	0	0	0.833424	0.29947	TSLP;AXL;EDA2R
Sodium Ion Transport (GO:0006814)	1996-01-01	0.69902	0.746856	0	0	0.837716	0.299966	SCNN1A
Endomembrane System Organization (GO:0010256)	2/196	0.701525	0.74811	0	0	0.81963	0.290558	SEC16B;ATP8B1
Regulation of mRNA Splicing, via Spliceosome (GO:0048024)	1997-01-01	0.70277	0.74811	0	0	0.828947	0.292391	RBM24
Regulation of Protein Localization (GO:0032880)	1997-01-01	0.70277	0.74811	0	0	0.828947	0.292391	CAMK1
Inorganic Cation Import Across Plasma Membrane (GO:0098659)	1997-01-01	0.70277	0.74811	0	0	0.828947	0.292391	SCNN1A
Muscle Contraction (GO:0006936)	1997-01-01	0.70277	0.74811	0	0	0.828947	0.292391	LMOD1
Positive Regulation of Supramolecular Fiber Organization (GO:1902905)	1998-01-01	0.706474	0.750764	0	0	0.82036	0.28505	LMOD1
rRNA Metabolic Process (GO:0016072)	1998-01-01	0.706474	0.750764	0	0	0.82036	0.28505	EXOSC5
Defense Response to Virus (GO:0051607)	2/198	0.706814	0.750764	0	0	0.811183	0.28147	RNF135;EXOSC5
Regulation of Protein Secretion (GO:0050708)	1999-01-01	0.710131	0.752086	0	0	0.811947	0.277934	TGFB1
Positive Regulation of Autophagy (GO:0010508)	1999-01-01	0.710131	0.752086	0	0	0.811947	0.277934	ENDOG
Positive Regulation of Cold-Induced Thermogenesis (GO:0120162)	1999-01-01	0.710131	0.752086	0	0	0.811947	0.277934	G0S2
Positive Regulation of Protein Catabolic Process (GO:0045732)	1999-01-01	0.710131	0.752086	0	0	0.811947	0.277934	ADRA2A
Response to UV (GO:0009411)	1/100	0.713743	0.754736	0	0	0.803705	0.271035	DDB2
Mitochondrial Gene Expression (GO:0140053)	1/100	0.713743	0.754736	0	0	0.803705	0.271035	LARS2
Regulation of Translation (GO:0006417)	2/201	0.714602	0.754736	0	0	0.798832	0.268431	IGFBP5;RPS6KA1
Positive Regulation of Protein Metabolic Process (GO:0051247)	2/202	0.71716	0.754736	0	0	0.794797	0.264235	TGFB1;NR1H3
Sensory Perception of Light Stimulus (GO:0050953)	1/101	0.717311	0.754736	0	0	0.795628	0.264344	GPR179
Visual Perception (GO:0007601)	1/101	0.717311	0.754736	0	0	0.795628	0.264344	GPR179
Hemopoiesis (GO:0030097)	1/101	0.717311	0.754736	0	0	0.795628	0.264344	TGFB1
mRNA Metabolic Process (GO:0016071)	1/101	0.717311	0.754736	0	0	0.795628	0.264344	EXOSC5
Recombinational Repair (GO:0000725)	1/101	0.717311	0.754736	0	0	0.795628	0.264344	RAD51C
DNA-templated Transcription (GO:0006351)	2/203	0.719698	0.756699	0	0	0.790802	0.260114	TCEA2;POLR3K
Regulation of Defense Response (GO:0031347)	1/103	0.724313	0.761001	0	0	0.779948	0.251557	RNF135
Neuron Projection Development (GO:0031175)	2/206	0.727198	0.763479	0	0	0.779053	0.248173	PPP1R12A;GAS7
Regulation of DNA-templated Transcription (GO:0006355)	24/2139	0.728653	0.764454	0	0	0.893465	0.282833	HEXIM2;WWTR1;TLE2;KLF12;NKX6-2;TGFB1;IRX5;ATP8B1;OGG1;DNMT3A;NR1H3;IKZF2;LIMD1;MYT1;SEC14L2;MLXIPL;KLF7;RPS6KA5;NFIB;RPS6KA1;TADA3;TCEA2;ZBTB7C;PITX3
Modification-Dependent Protein Catabolic Process (GO:0019941)	2/208	0.732103	0.767519	0	0	0.771411	0.240552	RNF215;HERPUD1
Protein Catabolic Process (GO:0030163)	1/107	0.737804	0.772938	0	0	0.750363	0.228168	CTSH
Cellular Response to Insulin Stimulus (GO:0032869)	1/108	0.741073	0.775802	0	0	0.743312	0.222738	INHBB
Regulation of Proteasomal Ubiquitin-Dependent Protein Catabolic Process (GO:0032434)	1/109	0.744301	0.77862	0	0	0.736392	0.217464	SH3RF3
Negative Regulation of Gene Expression, Epigenetic (GO:0045814)	1/110	0.747489	0.78083	0	0	0.729599	0.212339	DNMT3A
rRNA Processing (GO:0006364)	1/110	0.747489	0.78083	0	0	0.729599	0.212339	EXOSC5
Positive Regulation of T Cell Activation (GO:0050870)	1/111	0.750638	0.782993	0	0	0.72293	0.20736	CD276
Regulation of Cellular Response to Stress (GO:0080135)	1/111	0.750638	0.782993	0	0	0.72293	0.20736	TADA3
Cellular Response to Metal Ion (GO:0071248)	1/112	0.753747	0.78464	0	0	0.71638	0.20252	RASGRP2
Regulation of Wnt Signaling Pathway (GO:0030111)	1/112	0.753747	0.78464	0	0	0.71638	0.20252	SHISA2
Protein Modification by Small Protein Conjugation (GO:0032446)	3/316	0.753838	0.78464	0	0	0.760475	0.214893	RNF135;SH3RF3;CUL9
T Cell Activation (GO:0042110)	1/114	0.75985	0.789201	0	0	0.703629	0.193241	CD276
Antigen Receptor-Mediated Signaling Pathway (GO:0050851)	1/114	0.75985	0.789201	0	0	0.703629	0.193241	CD276
Double-Strand Break Repair via Homologous Recombination (GO:0000724)	1/114	0.75985	0.789201	0	0	0.703629	0.193241	RAD51C
Negative Regulation of Growth (GO:0045926)	1/115	0.762845	0.791179	0	0	0.697422	0.188792	TGFB1
Intrinsic Apoptotic Signaling Pathway (GO:0097193)	1/115	0.762845	0.791179	0	0	0.697422	0.188792	PPP1R13B
Antimicrobial Humoral Immune Response Mediated by Antimicrobial Peptide (GO:0061844)	1/116	0.765803	0.793114	0	0	0.691322	0.184466	TSLP
Regulation of DNA Metabolic Process (GO:0051052)	1/116	0.765803	0.793114	0	0	0.691322	0.184466	TADA3
Positive Regulation of Epithelial Cell Proliferation (GO:0050679)	1/118	0.771608	0.798557	0	0	0.679435	0.176163	NRP1
Protein Polyubiquitination (GO:0000209)	2/228	0.777158	0.803272	0	0	0.702425	0.177089	RNF135;DDB2
Negative Regulation of Catabolic Process (GO:0009895)	1/120	0.777271	0.803272	0	0	0.667948	0.168301	ADRA2A
Negative Regulation of Cell Growth (GO:0030308)	1/121	0.780049	0.80557	0	0	0.662348	0.164526	TGFB1
Negative Regulation of DNA-binding Transcription Factor Activity (GO:0043433)	1/122	0.782793	0.807829	0	0	0.656841	0.160852	PARP10
Translation (GO:0006412)	2/232	0.785335	0.809475	0	0	0.690067	0.166751	LARS2;GTPBP2
Response to Cytokine (GO:0034097)	1/123	0.785503	0.809475	0	0	0.651424	0.157274	IRAK2
Cellular Response to Lipid (GO:0071396)	2/234	0.789324	0.812836	0	0	0.684048	0.161831	AXL;NR1H3
Organelle Organization (GO:0006996)	4/437	0.793823	0.816824	0	0	0.73142	0.168881	SEC16B;ZMYM3;ATP8B1;LIMD1
Potassium Ion Transport (GO:0006813)	1/127	0.79601	0.816824	0	0	0.630615	0.143871	KCNQ4
Protein Localization to Nucleus (GO:0034504)	1/127	0.79601	0.816824	0	0	0.630615	0.143871	DCLK1
Monocarboxylic Acid Metabolic Process (GO:0032787)	1/127	0.79601	0.816824	0	0	0.630615	0.143871	ACBD4
Negative Regulation of MAPK Cascade (GO:0043409)	1/127	0.79601	0.816824	0	0	0.630615	0.143871	DUSP4
Regulation of DNA Repair (GO:0006282)	1/130	0.803552	0.823982	0	0	0.615855	0.134696	TADA3
Regulation of Response to External Stimulus (GO:0032101)	1/132	0.808426	0.827226	0	0	0.606391	0.128959	RNF135
Epithelial Cell Differentiation (GO:0030855)	1/132	0.808426	0.827226	0	0	0.606391	0.128959	FSTL1
Protein Localization to Plasma Membrane (GO:0072659)	1/132	0.808426	0.827226	0	0	0.606391	0.128959	P2RY1
Potassium Ion Transmembrane Transport (GO:0071805)	1/134	0.813178	0.831504	0	0	0.597212	0.123506	KCNQ4
Positive Regulation of Programmed Cell Death (GO:0043068)	2/248	0.815465	0.832715	0	0	0.644656	0.131508	FZD9;BID
Mitochondrion Organization (GO:0007005)	1/135	0.815511	0.832715	0	0	0.592725	0.120881	BID
Protein Localization to Cell Periphery (GO:1990778)	1/136	0.817814	0.833894	0	0	0.588304	0.11832	P2RY1
Protein Targeting (GO:0006605)	1/136	0.817814	0.833894	0	0	0.588304	0.11832	ZDHHC20
Regulation of Protein Phosphorylation (GO:0001932)	1/137	0.820088	0.835627	0	0	0.583949	0.115822	FN1
Regulation of Cytoskeleton Organization (GO:0051493)	1/139	0.824553	0.839587	0	0	0.575427	0.111008	PHLDB2
Protein Autophosphorylation (GO:0046777)	1/140	0.826744	0.841228	0	0	0.571258	0.108688	NTRK2
Protein Glycosylation (GO:0006486)	1/145	0.837295	0.851368	0	0	0.551282	0.0978957	GAL3ST1
Regulation of Cell Cycle Process (GO:0010564)	1/146	0.839328	0.852837	0	0	0.547452	0.0958885	CUL9
Antimicrobial Humoral Response (GO:0019730)	1/147	0.841335	0.853681	0	0	0.543675	0.0939284	TSLP
Positive Regulation of Metabolic Process (GO:0009893)	1/147	0.841335	0.853681	0	0	0.543675	0.0939284	G0S2
Proteasomal Protein Catabolic Process (GO:0010498)	3/372	0.843002	0.854776	0	0	0.643206	0.109851	SIAH3;ERLIN1;HERPUD1
Protein Localization to Organelle (GO:0033365)	1/151	0.849116	0.860374	0	0	0.529069	0.0865343	DCLK1
Gene Expression (GO:0010467)	3/381	0.854383	0.865108	0	0	0.6276	0.0987686	EXOSC5;KLK14;CISD3
Neuron Development (GO:0048666)	1/159	0.863556	0.873178	0	0	0.502076	0.0736525	NTRK2
Epithelium Development (GO:0060429)	1/159	0.863556	0.873178	0	0	0.502076	0.0736525	TGFB1
Ribosome Biogenesis (GO:0042254)	1/161	0.866946	0.875996	0	0	0.495749	0.0707823	EXOSC5
Regulation of Macromolecule Biosynthetic Process (GO:0010556)	1/170	0.881191	0.88977	0	0	0.469133	0.0593364	CDK6
Cell-Cell Adhesion via Plasma-Membrane Adhesion Molecules (GO:0098742)	1/171	0.882677	0.890032	0	0	0.466349	0.0581986	CDH22
Positive Regulation of Protein Phosphorylation (GO:0001934)	1/171	0.882677	0.890032	0	0	0.466349	0.0581986	TGFB1
Nitrogen Compound Transport (GO:0071705)	1/172	0.884144	0.890893	0	0	0.463598	0.0570853	SLC22A3
Protein Transport (GO:0015031)	2/308	0.897519	0.903743	0	0	0.516659	0.0558619	ARL4A;MTTP
Macromolecule Biosynthetic Process (GO:0009059)	1/189	0.906469	0.912122	0	0	0.421311	0.0413722	GTPBP2
Intracellular Protein Transport (GO:0006886)	2/326	0.914567	0.919634	0	0	0.487504	0.0435364	ARL4A;TGFB1
Transcription by RNA Polymerase II (GO:0006366)	1/200	0.918574	0.923024	0	0	0.397799	0.0337861	NR1H3
Ubiquitin-Dependent Protein Catabolic Process (GO:0006511)	3/455	0.923612	0.927444	0	0	0.522846	0.041547	RNF215;SIAH3;HERPUD1
Protein Stabilization (GO:0050821)	1/212	0.930007	0.93322	0	0	0.374945	0.0272074	TAF9B
Defense Response to Bacterium (GO:0042742)	1/221	0.937518	0.940108	0	0	0.359441	0.0231908	TSLP
Regulation of Autophagy (GO:0010506)	1/230	0.944227	0.946182	0	0	0.345155	0.0198081	ENDOG
RNA Processing (GO:0006396)	1/291	0.974206	0.97555	0	0	0.271702	0.00710012	EXOSC5
Chromatin Organization (GO:0006325)	1/323	0.982805	0.983482	0	0	0.244298	0.00423731	PARP10
Proteasome-Mediated Ubiquitin-Dependent Protein Catabolic Process (GO:0043161)	1/340	0.986141	0.986141	0	0	0.231844	0.00323568	SIAH3
Negative Regulation of Transcription Elongation by RNA Polymerase II (GO:0034244)	2026-01-14	0.306041	0.525565	0	0	2.9141	3.4504	VHL
Nucleotide-Sugar Metabolic Process (GO:0009225)	2026-01-14	0.306041	0.525565	0	0	2.9141	3.4504	UGP2
peptidyl-L-cysteine S-palmitoylation (GO:0018230)	2026-01-14	0.306041	0.525565	0	0	2.9141	3.4504	ZDHHC20
peptidyl-S-diacylglycerol-L-cysteine Biosynthetic Process From Peptidyl-Cysteine (GO:0018231)	2026-01-14	0.306041	0.525565	0	0	2.9141	3.4504	ZDHHC20
Phosphatidylcholine Acyl-Chain Remodeling (GO:0036151)	2026-01-14	0.306041	0.525565	0	0	2.9141	3.4504	NR1H3
Positive Regulation of Cardiac Muscle Cell Proliferation (GO:0060045)	2026-01-14	0.306041	0.525565	0	0	2.9141	3.4504	MEF2C
Positive Regulation of Exosomal Secretion (GO:1903543)	2026-01-14	0.306041	0.525565	0	0	2.9141	3.4504	SDC4
Positive Regulation of Isotype Switching (GO:0045830)	2026-01-14	0.306041	0.525565	0	0	2.9141	3.4504	TGFB1
Positive Regulation of Long-Term Synaptic Potentiation (GO:1900273)	2026-01-14	0.306041	0.525565	0	0	2.9141	3.4504	APP
Positive Regulation of Sodium Ion Transmembrane Transport (GO:1902307)	2026-01-14	0.306041	0.525565	0	0	2.9141	3.4504	DMD
Positive Regulation of Syncytium Formation by Plasma Membrane Fusion (GO:0060143)	2026-01-14	0.306041	0.525565	0	0	2.9141	3.4504	CAMK1
Positive Regulation of Type I Interferon-Mediated Signaling Pathway (GO:0060340)	2026-01-14	0.306041	0.525565	0	0	2.9141	3.4504	WNT5A
Protein Localization to Site of Double-Strand Break (GO:1990166)	2026-01-14	0.306041	0.525565	0	0	2.9141	3.4504	IFFO1
Regulation of RNA Export From Nucleus (GO:0046831)	2026-01-14	0.306041	0.525565	0	0	2.9141	3.4504	SETD2
Regulation of Actin Filament Organization (GO:0110053)	2026-01-14	0.306041	0.525565	0	0	2.9141	3.4504	BRK1
Regulation of cAMP/PKA Signal Transduction (GO:0141161)	2026-01-14	0.306041	0.525565	0	0	2.9141	3.4504	APP
Negative Regulation of Supramolecular Fiber Organization (GO:1902904)	1976-03-01	0.311481	0.534543	0	0	1.55811	1.81741	MID1IP1;HSPG2;SSH3
Regulation of Ossification (GO:0030278)	2044-02-01	0.313696	0.536882	0	0	1.80479	2.09235	MEF2C;WNT5A
Bone Development (GO:0060348)	2044-02-01	0.313696	0.536882	0	0	1.80479	2.09235	TFAP2A;GJA1
Learning (GO:0007612)	2044-02-01	0.313696	0.536882	0	0	1.80479	2.09235	NTRK2;NRXN1
Regulation of Autophagosome Assembly (GO:2000785)	2044-02-01	0.313696	0.536882	0	0	1.80479	2.09235	SCFD1;SNX18
Glycerophospholipid Biosynthetic Process (GO:0046474)	4/110	0.314676	0.538057	0	0	1.43108	1.65464	INPP4B;SACM1L;DGKI;MTMR6
Proteolysis (GO:0006508)	10/321	0.314809	0.538057	0	0	1.22085	1.41104	PRSS50;ADAMTS17;ATG4C;LONP2;CTSH;KLK14;CPE;ECE1;VHL;OGT
External Encapsulating Structure Organization (GO:0045229)	4/111	0.320511	0.539016	0	0	1.41763	1.61304	COL28A1;ITGB1;APP;ADAMTS17
Extracellular Structure Organization (GO:0043062)	4/111	0.320511	0.539016	0	0	1.41763	1.61304	COL28A1;ITGB1;APP;ADAMTS17
Positive Regulation of GTPase Activity (GO:0043547)	4/111	0.320511	0.539016	0	0	1.41763	1.61304	ARHGAP11A;ITGB1;SNX18;RASGRP2
Regulation of Cellular Response to Stress (GO:0080135)	4/111	0.320511	0.539016	0	0	1.41763	1.61304	GSK3B;CHORDC1;TADA3;VHL
Cellular Response to Ketone (GO:1901655)	2045-02-01	0.32321	0.539016	0	0	1.76273	1.99092	MAP4K1;SCNN1A
Negative Regulation of Biosynthetic Process (GO:0009890)	2045-02-01	0.32321	0.539016	0	0	1.76273	1.99092	MAP4K2;PGK1
Purine Ribonucleotide Biosynthetic Process (GO:0009152)	2045-02-01	0.32321	0.539016	0	0	1.76273	1.99092	TGFB1;ADCY9
Regulation of Establishment of Cell Polarity (GO:2000114)	2026-01-15	0.323923	0.539016	0	0	2.70581	3.05012	RAP1B
Regulation of Exit From Mitosis (GO:0007096)	2026-01-15	0.323923	0.539016	0	0	2.70581	3.05012	SIRT2
Golgi to Endosome Transport (GO:0006895)	2026-01-15	0.323923	0.539016	0	0	2.70581	3.05012	SYS1
Regulation of Interleukin-13 Production (GO:0032656)	2026-01-15	0.323923	0.539016	0	0	2.70581	3.05012	TSLP
Regulation of Neuroblast Proliferation (GO:1902692)	2026-01-15	0.323923	0.539016	0	0	2.70581	3.05012	FZD9
Aorta Development (GO:0035904)	2026-01-15	0.323923	0.539016	0	0	2.70581	3.05012	ROBO2
Regulation of Peptidase Activity (GO:0052547)	2026-01-15	0.323923	0.539016	0	0	2.70581	3.05012	CTSH
Regulation of Phosphate Metabolic Process (GO:0019220)	2026-01-15	0.323923	0.539016	0	0	2.70581	3.05012	SIRT2
Regulation of Systemic Arterial Blood Pressure by Hormone (GO:0001990)	2026-01-15	0.323923	0.539016	0	0	2.70581	3.05012	ECE1
Regulation of Vesicle Size (GO:0097494)	2026-01-15	0.323923	0.539016	0	0	2.70581	3.05012	BLOC1S2
Cellular Response to Misfolded Protein (GO:0071218)	2026-01-15	0.323923	0.539016	0	0	2.70581	3.05012	DNAJB14
Central Nervous System Neuron Development (GO:0021954)	2026-01-15	0.323923	0.539016	0	0	2.70581	3.05012	NTRK2
Centromere Complex Assembly (GO:0034508)	2026-01-15	0.323923	0.539016	0	0	2.70581	3.05012	SUGT1
Clathrin Coat Assembly (GO:0048268)	2026-01-15	0.323923	0.539016	0	0	2.70581	3.05012	GAS7
Dendritic Spine Morphogenesis (GO:0060997)	2026-01-15	0.323923	0.539016	0	0	2.70581	3.05012	CDC42
Dicarboxylic Acid Catabolic Process (GO:0043649)	2026-01-15	0.323923	0.539016	0	0	2.70581	3.05012	GRID1
Unsaturated Fatty Acid Biosynthetic Process (GO:0006636)	2026-01-15	0.323923	0.539016	0	0	2.70581	3.05012	DOK7
Genitalia Development (GO:0048806)	2026-01-15	0.323923	0.539016	0	0	2.70581	3.05012	WNT5A
Multicellular Organismal-Level Iron Ion Homeostasis (GO:0060586)	2026-01-15	0.323923	0.539016	0	0	2.70581	3.05012	HEPH
Negative Regulation of Axon Extension (GO:0030517)	2026-01-15	0.323923	0.539016	0	0	2.70581	3.05012	SEMA6D
- Reg of Endoplasmic Reticulum Stress-Induced Intrinsic Apoptotic Sgnlng Pway (GO:1902236)	2026-01-15	0.323923	0.539016	0	0	2.70581	3.05012	HERPUD1
Negative Regulation of Epithelial Cell Differentiation (GO:0030857)	2026-01-15	0.323923	0.539016	0	0	2.70581	3.05012	SPRED3
Negative Regulation of Gluconeogenesis (GO:0045721)	2026-01-15	0.323923	0.539016	0	0	2.70581	3.05012	MAP4K2
Negative Regulation of Immune Effector Process (GO:0002698)	2026-01-15	0.323923	0.539016	0	0	2.70581	3.05012	RPS19
Negative Regulation of Macrophage Activation (GO:0043031)	2026-01-15	0.323923	0.539016	0	0	2.70581	3.05012	NR1H3
Negative Regulation of Phagocytosis (GO:0050765)	2026-01-15	0.323923	0.539016	0	0	2.70581	3.05012	APPL1
Neuromuscular Process Controlling Balance (GO:0050885)	2026-01-15	0.323923	0.539016	0	0	2.70581	3.05012	NRXN1
Positive Regulation of Glycogen Metabolic Process (GO:0070875)	2026-01-15	0.323923	0.539016	0	0	2.70581	3.05012	MAP4K2
Protein Trimerization (GO:0070206)	2026-01-15	0.323923	0.539016	0	0	2.70581	3.05012	APP
rRNA Catabolic Process (GO:0016075)	2026-01-15	0.323923	0.539016	0	0	2.70581	3.05012	EXOSC5
Regulation of Carbohydrate Metabolic Process (GO:0006109)	2026-01-15	0.323923	0.539016	0	0	2.70581	3.05012	PDK3
Regulation of Cell Fate Specification (GO:0042659)	2026-01-15	0.323923	0.539016	0	0	2.70581	3.05012	CHD4
Regulation of Cholesterol Storage (GO:0010885)	2026-01-15	0.323923	0.539016	0	0	2.70581	3.05012	NR1H3
Regulation of Primary Metabolic Process (GO:0080090)	4/113	0.332203	0.54624	0	0	1.39148	1.53342	MBNL2;CELF1;TADA3;AFF2
Regulation of Interleukin-10 Production (GO:0032653)	2046-02-01	0.33269	0.54624	0	0	1.72258	1.89577	SYK;TSLP
T Cell Differentiation (GO:0030217)	2046-02-01	0.33269	0.54624	0	0	1.72258	1.89577	TGFB1;ZFP36L2
Regulation of Transport (GO:0051049)	2046-02-01	0.33269	0.54624	0	0	1.72258	1.89577	NRP1;SCFD1
Peptidyl-Tyrosine Modification (GO:0018212)	2046-02-01	0.33269	0.54624	0	0	1.72258	1.89577	EPHA4;SYK
Positive Regulation of Chemotaxis (GO:0050921)	2046-02-01	0.33269	0.54624	0	0	1.72258	1.89577	NRP1;TGFB1
RNA Catabolic Process (GO:0006401)	1979-03-01	0.332703	0.54624	0	0	1.49638	1.64677	EXOSC5;EXOSC3;ZFP36L2
Positive Regulation of Growth (GO:0045927)	1979-03-01	0.332703	0.54624	0	0	1.49638	1.64677	CDC42;RPS6KA1;TAF9B
Positive Regulation of Protein Modification by Small Protein Conjugation or Removal (GO:1903322)	1979-03-01	0.332703	0.54624	0	0	1.49638	1.64677	GSK3B;ANGPT1;PRICKLE1
Regulation of Cell Cycle G1/S Phase Transition (GO:1902806)	1979-03-01	0.332703	0.54624	0	0	1.49638	1.64677	SOX2;BCL7B;APPL1
Response to Tumor Necrosis Factor (GO:0034612)	1980-03-01	0.339775	0.54624	0	0	1.47687	1.59424	PID1;CHUK;ZFP36L2
Negative Regulation of Cellular Component Organization (GO:0051129)	1980-03-01	0.339775	0.54624	0	0	1.47687	1.59424	CDC42;GSK3B;PACSIN3
ATP Transport (GO:0015867)	2026-01-16	0.341345	0.54624	0	0	2.52529	2.71434	SLC25A25
Regulation of Establishment or Maintenance of Cell Polarity (GO:0032878)	2026-01-16	0.341345	0.54624	0	0	2.52529	2.71434	RAP1B
Golgi to Vacuole Transport (GO:0006896)	2026-01-16	0.341345	0.54624	0	0	2.52529	2.71434	VPS54
Regulation of Interleukin-1 Production (GO:0032652)	2026-01-16	0.341345	0.54624	0	0	2.52529	2.71434	FOXP1
Anterograde Synaptic Vesicle Transport (GO:0048490)	2026-01-16	0.341345	0.54624	0	0	2.52529	2.71434	BLOC1S2
Attachment of Mitotic Spindle Microtubules to Kinetochore (GO:0051315)	2026-01-16	0.341345	0.54624	0	0	2.52529	2.71434	SKA2
Regulation of Presynapse Assembly (GO:1905606)	2026-01-16	0.341345	0.54624	0	0	2.52529	2.71434	LRFN4
Regulation of Presynapse Organization (GO:0099174)	2026-01-16	0.341345	0.54624	0	0	2.52529	2.71434	LRFN4
Regulation of Stem Cell Proliferation (GO:0072091)	2026-01-16	0.341345	0.54624	0	0	2.52529	2.71434	GJA1
Cellular Response to Alkaloid (GO:0071312)	2026-01-16	0.341345	0.54624	0	0	2.52529	2.71434	RYR3
Regulation of Triglyceride Biosynthetic Process (GO:0010866)	2026-01-16	0.341345	0.54624	0	0	2.52529	2.71434	NR1H3
Cellular Response to Corticosteroid Stimulus (GO:0071384)	2026-01-16	0.341345	0.54624	0	0	2.52529	2.71434	ZFP36L2
Regulation of Viral Life Cycle (GO:1903900)	2026-01-16	0.341345	0.54624	0	0	2.52529	2.71434	AXL
Ceramide Catabolic Process (GO:0046514)	2026-01-16	0.341345	0.54624	0	0	2.52529	2.71434	GM2A
Ribosomal Small Subunit Assembly (GO:0000028)	2026-01-16	0.341345	0.54624	0	0	2.52529	2.71434	RPS19
Ruffle Organization (GO:0031529)	2026-01-16	0.341345	0.54624	0	0	2.52529	2.71434	AIF1L
Endoplasmic Reticulum to Cytosol Transport (GO:1903513)	2026-01-16	0.341345	0.54624	0	0	2.52529	2.71434	HERPUD1
Endosome to Lysosome Transport via Multivesicular Body Sorting Pathway (GO:0032510)	2026-01-16	0.341345	0.54624	0	0	2.52529	2.71434	CHMP2B
Synaptic Vesicle Transport Along Microtubule (GO:0099517)	2026-01-16	0.341345	0.54624	0	0	2.52529	2.71434	BLOC1S2
tRNA Wobble Uridine Modification (GO:0002098)	2026-01-16	0.341345	0.54624	0	0	2.52529	2.71434	CTU1
Establishment of Protein Localization to Peroxisome (GO:0072663)	2026-01-16	0.341345	0.54624	0	0	2.52529	2.71434	LONP2
Glycosphingolipid Catabolic Process (GO:0046479)	2026-01-16	0.341345	0.54624	0	0	2.52529	2.71434	GM2A
Heart Process (GO:0003015)	2026-01-16	0.341345	0.54624	0	0	2.52529	2.71434	PPCS
Intracellular Sterol Transport (GO:0032366)	2026-01-16	0.341345	0.54624	0	0	2.52529	2.71434	OSBPL2
Late Endosome to Lysosome Transport (GO:1902774)	2026-01-16	0.341345	0.54624	0	0	2.52529	2.71434	CHMP2B
Lipopolysaccharide-Mediated Signaling Pathway (GO:0031663)	2026-01-16	0.341345	0.54624	0	0	2.52529	2.71434	IRAK2
Male Meiosis I (GO:0007141)	2026-01-16	0.341345	0.54624	0	0	2.52529	2.71434	FOXJ3
Membrane Repolarization During Cardiac Muscle Cell Action Potential (GO:0086013)	2026-01-16	0.341345	0.54624	0	0	2.52529	2.71434	KCNN2
Mesonephric Tubule Development (GO:0072164)	2026-01-16	0.341345	0.54624	0	0	2.52529	2.71434	ROBO2
Microtubule-Based Transport (GO:0099111)	2026-01-16	0.341345	0.54624	0	0	2.52529	2.71434	GJA1
Negative Regulation of Amyloid-Beta Formation (GO:1902430)	2026-01-16	0.341345	0.54624	0	0	2.52529	2.71434	NTRK2
Negative Regulation of Calcium Ion Transport (GO:0051926)	2026-01-16	0.341345	0.54624	0	0	2.52529	2.71434	PACSIN3
Negative Regulation of Cytokine Production Involved in Immune Response (GO:0002719)	2026-01-16	0.341345	0.54624	0	0	2.52529	2.71434	TGFB1
Negative Regulation of Intrinsic Apoptotic Signaling Pathway by P53 Class Mediator (GO:1902254)	2026-01-16	0.341345	0.54624	0	0	2.52529	2.71434	TAF9B
Negative Regulation of Platelet Activation (GO:0010544)	2026-01-16	0.341345	0.54624	0	0	2.52529	2.71434	PRKG1
Peptide Catabolic Process (GO:0043171)	2026-01-16	0.341345	0.54624	0	0	2.52529	2.71434	CTSH
Positive Regulation of ERAD Pathway (GO:1904294)	2026-01-16	0.341345	0.54624	0	0	2.52529	2.71434	HERPUD1
Positive Regulation of Collagen Biosynthetic Process (GO:0032967)	2026-01-16	0.341345	0.54624	0	0	2.52529	2.71434	TGFB1
Positive Regulation of Lymphocyte Chemotaxis (GO:0140131)	2026-01-16	0.341345	0.54624	0	0	2.52529	2.71434	WNT5A
Positive Regulation of Positive Chemotaxis (GO:0050927)	2026-01-16	0.341345	0.54624	0	0	2.52529	2.71434	VEGFC
Positive Regulation of Transcription by RNA Polymerase III (GO:0045945)	2026-01-16	0.341345	0.54624	0	0	2.52529	2.71434	BAZ1B
Protein O-linked Mannosylation (GO:0035269)	2026-01-16	0.341345	0.54624	0	0	2.52529	2.71434	POMT2
Receptor Catabolic Process (GO:0032801)	2026-01-16	0.341345	0.54624	0	0	2.52529	2.71434	TGFB1
Regulation of B Cell Receptor Signaling Pathway (GO:0050855)	2026-01-16	0.341345	0.54624	0	0	2.52529	2.71434	FOXP1
Regulation of Autophagosome Maturation (GO:1901096)	2026-01-16	0.341345	0.54624	0	0	2.52529	2.71434	TECPR1
Regulation of Endothelial Cell Apoptotic Process (GO:2000351)	2047-02-01	0.342131	0.54624	0	0	1.68421	1.80642	TGFB1;ANGPT1
Regulation of mRNA Catabolic Process (GO:0061013)	2047-02-01	0.342131	0.54624	0	0	1.68421	1.80642	RBM24;ZFP36L2
Cell Surface Receptor Signaling Pathway via JAK-STAT (GO:0007259)	2047-02-01	0.342131	0.54624	0	0	1.68421	1.80642	TSLP;TNFRSF1A
Double-Strand Break Repair via Nonhomologous End Joining (GO:0006303)	2047-02-01	0.342131	0.54624	0	0	1.68421	1.80642	KDM2A;IFFO1
Stem Cell Differentiation (GO:0048863)	2047-02-01	0.342131	0.54624	0	0	1.68421	1.80642	SETD2;MEF2C
Mitotic Spindle Assembly (GO:0090307)	2047-02-01	0.342131	0.54624	0	0	1.68421	1.80642	GOLGA2;RACGAP1
Monoatomic Anion Transport (GO:0006820)	2047-02-01	0.342131	0.54624	0	0	1.68421	1.80642	CLIC5;LRRC8A
Regulation of Cytokinesis (GO:0032465)	1981-03-01	0.346841	0.550806	0	0	1.45786	1.54371	CDC42;SETD2;RACGAP1
Positive Regulation of Organelle Organization (GO:0010638)	1981-03-01	0.346841	0.550806	0	0	1.45786	1.54371	GSK3B;YME1L1;BID
Regulation of Cell Growth (GO:0001558)	7/222	0.347379	0.550806	0	0	1.23503	1.30585	CDC42;GJA1;BTG1;TGFB1;RPS6KA1;TAF9B;RASGRP2
Protein Localization to Organelle (GO:0033365)	5/151	0.34894	0.550806	0	0	1.29862	1.36726	MTCH2;SYS1;COG3;RAP1GDS1;DCLK1
Antimicrobial Humoral Immune Response Mediated by Antimicrobial Peptide (GO:0061844)	4/116	0.349777	0.550806	0	0	1.354	1.42232	APP;RPS19;TSLP;GAPDH
Endoplasmic Reticulum Unfolded Protein Response (GO:0030968)	2048-02-01	0.35153	0.550806	0	0	1.64751	1.72241	TBL2;HERPUD1
Erythrocyte Differentiation (GO:0030218)	2048-02-01	0.35153	0.550806	0	0	1.64751	1.72241	RACGAP1;RPS19
Hexose Metabolic Process (GO:0019318)	2048-02-01	0.35153	0.550806	0	0	1.64751	1.72241	MAP4K2;KHK
Positive Regulation of Innate Immune Response (GO:0045089)	2048-02-01	0.35153	0.550806	0	0	1.64751	1.72241	RPS19;WNT5A
Post-Translational Protein Modification (GO:0043687)	2048-02-01	0.35153	0.550806	0	0	1.64751	1.72241	RPS6KA5;BAZ1B
Regulation of Transcription by RNA Polymerase II (GO:0006357)	61/2250	0.353085	0.550806	0	0	1.06163	1.10521	APP;PID1;YWHAB;OGG1;EFCAB7;FGF1;IKZF2;ETS2;SOX2;RPS6KA5;ZMYM5;CREB3L2;RPS6KA1;BCL7B;CIR1;GABPA;PITX3;TLE4;ACVR1;MEF2C;KLF12;PPP1R12A;KDM2A;CHUK;RPL23;DNMT3A;WNT5A;ZFP91;EBF3;BAZ1B;MYT1;SIRT2;TLE6;FOXP2;FOXP1;TNFRSF1A;PRPF6;IRF2;MAZ;VHL;TAF9B;MEF2D;ZBTB7C;TFAP2A;HEXIM2;WWTR1;TGFB1;IRX5;SS18L1;FOXJ3;NR1H3;MLXIPL;KLF7;TFAP4;PSMC3;NFIB;TADA3;TCEA2;TCEA1;CAMK1;OGT
Regulation of Interleukin-1 Beta Production (GO:0032651)	1982-03-01	0.3539	0.550806	0	0	1.43933	1.49509	APP;WNT5A;FOXP1
Regulation of Vesicle-Mediated Transport (GO:0060627)	1982-03-01	0.3539	0.550806	0	0	1.43933	1.49509	NRP1;SCFD1;PACSIN3
Chemical Synaptic Transmission (GO:0007268)	8/260	0.355013	0.550806	0	0	1.20428	1.24716	APP;GRM4;KCND2;GRID1;NRXN1;RPS6KA1;NRXN2;GRIA3
B Cell Proliferation (GO:0042100)	2026-01-17	0.358319	0.550806	0	0	2.36734	2.42968	MEF2C
acetyl-CoA Metabolic Process (GO:0006084)	2026-01-17	0.358319	0.550806	0	0	2.36734	2.42968	PPCS
Aromatic Amino Acid Family Catabolic Process (GO:0009074)	2026-01-17	0.358319	0.550806	0	0	2.36734	2.42968	GSTZ1
Regulation of Receptor Recycling (GO:0001919)	2026-01-17	0.358319	0.550806	0	0	2.36734	2.42968	ECE1
Regulation of Ubiquitin Protein Ligase Activity (GO:1904666)	2026-01-17	0.358319	0.550806	0	0	2.36734	2.42968	RPL23
Contractile Actin Filament Bundle Assembly (GO:0030038)	2026-01-17	0.358319	0.550806	0	0	2.36734	2.42968	ITGB1
Cortical Actin Cytoskeleton Organization (GO:0030866)	2026-01-17	0.358319	0.550806	0	0	2.36734	2.42968	FMNL1
Defense Response to Symbiont (GO:0140546)	2026-01-17	0.358319	0.550806	0	0	2.36734	2.42968	GAPDH
Sensory Perception of Taste (GO:0050909)	2026-01-17	0.358319	0.550806	0	0	2.36734	2.42968	SCNN1A
Electron Transport Chain (GO:0022900)	2026-01-17	0.358319	0.550806	0	0	2.36734	2.42968	ETFB
Stress Fiber Assembly (GO:0043149)	2026-01-17	0.358319	0.550806	0	0	2.36734	2.42968	ITGB1
Epithelial Cell Migration (GO:0010631)	2026-01-17	0.358319	0.550806	0	0	2.36734	2.42968	PKN3
Glucose 6-Phosphate Metabolic Process (GO:0051156)	2026-01-17	0.358319	0.550806	0	0	2.36734	2.42968	MAP4K2
Intracellular Sodium Ion Homeostasis (GO:0006883)	2026-01-17	0.358319	0.550806	0	0	2.36734	2.42968	SCNN1A
Killing by Host of Symbiont Cells (GO:0051873)	2026-01-17	0.358319	0.550806	0	0	2.36734	2.42968	GAPDH
Membrane Lipid Catabolic Process (GO:0046466)	2026-01-17	0.358319	0.550806	0	0	2.36734	2.42968	SMPDL3B
miRNA-mediated Gene Silencing by Inhibition of Translation (GO:0035278)	2026-01-17	0.358319	0.550806	0	0	2.36734	2.42968	LIMD1
Motile Cilium Assembly (GO:0044458)	2026-01-17	0.358319	0.550806	0	0	2.36734	2.42968	DMD
Muscle Cell Development (GO:0055001)	2026-01-17	0.358319	0.550806	0	0	2.36734	2.42968	DMD
Myeloid Cell Activation Involved in Immune Response (GO:0002275)	2026-01-17	0.358319	0.550806	0	0	2.36734	2.42968	SYK
Myoblast Fusion (GO:0007520)	2026-01-17	0.358319	0.550806	0	0	2.36734	2.42968	ITGB1
Negative Regulation of GTPase Activity (GO:0034260)	2026-01-17	0.358319	0.550806	0	0	2.36734	2.42968	ARL2
Negative Regulation of Amyloid Precursor Protein Catabolic Process (GO:1902992)	2026-01-17	0.358319	0.550806	0	0	2.36734	2.42968	NTRK2
Negative Regulation of Anoikis (GO:2000811)	2026-01-17	0.358319	0.550806	0	0	2.36734	2.42968	ITGB1
Negative Regulation of Blood Pressure (GO:0045776)	2026-01-17	0.358319	0.550806	0	0	2.36734	2.42968	GPR37L1
Negative Regulation of Cellular Senescence (GO:2000773)	2026-01-17	0.358319	0.550806	0	0	2.36734	2.42968	CDK6
Negative Regulation of Inflammatory Response to Antigenic Stimulus (GO:0002862)	2026-01-17	0.358319	0.550806	0	0	2.36734	2.42968	SYK
Negative Regulation of Ion Transmembrane Transporter Activity (GO:0032413)	2026-01-17	0.358319	0.550806	0	0	2.36734	2.42968	ADRA2A
Negative Regulation of Receptor Signaling Pathway via JAK-STAT (GO:0046426)	2026-01-17	0.358319	0.550806	0	0	2.36734	2.42968	VHL
Negative Regulation of Receptor Signaling Pathway via STAT (GO:1904893)	2026-01-17	0.358319	0.550806	0	0	2.36734	2.42968	VHL
Neural Tube Development (GO:0021915)	2026-01-17	0.358319	0.550806	0	0	2.36734	2.42968	TGFB1
Piecemeal Microautophagy of the Nucleus (GO:0034727)	2026-01-17	0.358319	0.550806	0	0	2.36734	2.42968	ATG4C
Polyol Metabolic Process (GO:0019751)	2026-01-17	0.358319	0.550806	0	0	2.36734	2.42968	INPP4B
Positive Chemotaxis (GO:0050918)	2026-01-17	0.358319	0.550806	0	0	2.36734	2.42968	NRP1
Positive Regulation by Host of Viral Transcription (GO:0043923)	2026-01-17	0.358319	0.550806	0	0	2.36734	2.42968	TFAP4
Positive Regulation of Autophagosome Assembly (GO:2000786)	2026-01-17	0.358319	0.550806	0	0	2.36734	2.42968	SNX18
Positive Regulation of Cardiac Muscle Tissue Growth (GO:0055023)	2026-01-17	0.358319	0.550806	0	0	2.36734	2.42968	MEF2C
Positive Regulation of Cholesterol Metabolic Process (GO:0090205)	2026-01-17	0.358319	0.550806	0	0	2.36734	2.42968	FGF1
Positive Regulation of Collagen Metabolic Process (GO:0010714)	2026-01-17	0.358319	0.550806	0	0	2.36734	2.42968	TGFB1
Positive Regulation of Dendrite Morphogenesis (GO:0050775)	2026-01-17	0.358319	0.550806	0	0	2.36734	2.42968	SS18L1
Positive Regulation of Glial Cell Differentiation (GO:0045687)	2026-01-17	0.358319	0.550806	0	0	2.36734	2.42968	TGFB1
Positive Regulation of Interleukin-4 Production (GO:0032753)	2026-01-17	0.358319	0.550806	0	0	2.36734	2.42968	SYK
Positive Regulation of Macrophage Activation (GO:0043032)	2026-01-17	0.358319	0.550806	0	0	2.36734	2.42968	WNT5A
Positive Regulation of Potassium Ion Transport (GO:0043268)	2026-01-17	0.358319	0.550806	0	0	2.36734	2.42968	ADRA2A
Protein Mannosylation (GO:0035268)	2026-01-17	0.358319	0.550806	0	0	2.36734	2.42968	POMT2
Regulation of Brown Fat Cell Differentiation (GO:0090335)	2026-01-17	0.358319	0.550806	0	0	2.36734	2.42968	FTO
Reg of Cardiac Muscle Contraction by Reg of the Release of Sequestered Calcium Ion (GO:0010881)	2026-01-17	0.358319	0.550806	0	0	2.36734	2.42968	DMD
Anterograde Trans-Synaptic Signaling (GO:0098916)	6/189	0.360219	0.553389	0	0	1.24333	1.26949	APP;GRM4;KCND2;NRXN1;RPS6KA1;NRXN2
Regulation of Insulin Receptor Signaling Pathway (GO:0046626)	2049-02-01	0.360882	0.553501	0	0	1.61238	1.64334	PID1;OGT
Regulation of Wound Healing (GO:0061041)	2049-02-01	0.360882	0.553501	0	0	1.61238	1.64334	ITGB1;ADRA2A
Regulation of Protein Kinase Activity (GO:0045859)	1983-03-01	0.36095	0.553501	0	0	1.42126	1.44829	DBNDD2;CHORDC1;TAB2
Positive Regulation of Epithelial Cell Proliferation (GO:0050679)	4/118	0.361501	0.554008	0	0	1.33011	1.35337	NRP1;NRP2;PDCD6;WNT5A
Chromatin Remodeling (GO:0006338)	8/262	0.36279	0.555646	0	0	1.19468	1.21132	SETD2;KDM2A;PWWP2B;BCL7B;CHD4;BAZ1B;SIRT2;PRIMPOL
Negative Regulation of Response to External Stimulus (GO:0032102)	5/154	0.364275	0.556449	0	0	1.27227	1.2848	EPHA4;NR1H3;DTX4;SMPDL3B;TNFRSF1A
Macromolecule Modification (GO:0043412)	1984-03-01	0.367988	0.556449	0	0	1.40365	1.40323	ADPRH;CPE;FBXO11
Monoatomic Cation Homeostasis (GO:0055080)	1984-03-01	0.367988	0.556449	0	0	1.40365	1.40323	HEPH;SCNN1A;CUTC
Positive Regulation of Synaptic Transmission (GO:0050806)	1984-03-01	0.367988	0.556449	0	0	1.40365	1.40323	APP;NRXN1;GRIA3
Regulation of Interleukin-12 Production (GO:0032655)	1950-02-01	0.370184	0.556449	0	0	1.5787	1.56885	SYK;FOXP1
Myelination (GO:0042552)	1950-02-01	0.370184	0.556449	0	0	1.5787	1.56885	GAL3ST1;SIRT2
Nuclear Export (GO:0051168)	1950-02-01	0.370184	0.556449	0	0	1.5787	1.56885	TGFB1;CHORDC1
Positive Regulation of Blood Vessel Endothelial Cell Migration (GO:0043536)	1950-02-01	0.370184	0.556449	0	0	1.5787	1.56885	TGFB1;ANGPT1
Positive Regulation of Non-Canonical NF-kappaB Signal Transduction (GO:1901224)	1950-02-01	0.370184	0.556449	0	0	1.5787	1.56885	C1QTNF4;APP
Mitotic Sister Chromatid Segregation (GO:0000070)	4/120	0.373217	0.556449	0	0	1.30704	1.28821	GOLGA2;CHMP2B;KIF22;SKA2
Regulation of Epidermal Cell Differentiation (GO:0045604)	2026-01-18	0.374856	0.556449	0	0	2.22797	2.18611	KLF7
Regulation of Exosomal Secretion (GO:1903541)	2026-01-18	0.374856	0.556449	0	0	2.22797	2.18611	SDC4
G Protein-Coupled Dopamine Receptor Signaling Pathway (GO:0007212)	2026-01-18	0.374856	0.556449	0	0	2.22797	2.18611	GSK3B
Regulation of Inflammatory Response to Antigenic Stimulus (GO:0002861)	2026-01-18	0.374856	0.556449	0	0	2.22797	2.18611	SYK
Rac Protein Signal Transduction (GO:0016601)	2026-01-18	0.374856	0.556449	0	0	2.22797	2.18611	BRK1
SMAD Protein Signal Transduction (GO:0060395)	2026-01-18	0.374856	0.556449	0	0	2.22797	2.18611	WWTR1
Regulation of Neurotransmitter Transport (GO:0051588)	2026-01-18	0.374856	0.556449	0	0	2.22797	2.18611	MEF2C
Regulation of Oxidoreductase Activity (GO:0051341)	2026-01-18	0.374856	0.556449	0	0	2.22797	2.18611	SIRT4
Branching Involved in Ureteric Bud Morphogenesis (GO:0001658)	2026-01-18	0.374856	0.556449	0	0	2.22797	2.18611	FGF1
Regulation of Protein-Containing Complex Disassembly (GO:0043244)	2026-01-18	0.374856	0.556449	0	0	2.22797	2.18611	TECPR1
Cellular Response to Glucocorticoid Stimulus (GO:0071385)	2026-01-18	0.374856	0.556449	0	0	2.22797	2.18611	ZFP36L2
Regulation of Vascular Endothelial Cell Proliferation (GO:1905562)	2026-01-18	0.374856	0.556449	0	0	2.22797	2.18611	MEF2C
Retrograde Protein Transport, ER to Cytosol (GO:0030970)	2026-01-18	0.374856	0.556449	0	0	2.22797	2.18611	HERPUD1
Cyclic Nucleotide Biosynthetic Process (GO:0009190)	2026-01-18	0.374856	0.556449	0	0	2.22797	2.18611	ADCY9
Detection of Mechanical Stimulus Involved in Sensory Perception (GO:0050974)	2026-01-18	0.374856	0.556449	0	0	2.22797	2.18611	PDZD7
Embryo Development Ending in Birth or Egg Hatching (GO:0009792)	2026-01-18	0.374856	0.556449	0	0	2.22797	2.18611	CELF1
Embryonic Digit Morphogenesis (GO:0042733)	2026-01-18	0.374856	0.556449	0	0	2.22797	2.18611	ECE1
Establishment of Chromosome Localization (GO:0051303)	2026-01-18	0.374856	0.556449	0	0	2.22797	2.18611	KIF22
Estrogen Receptor Signaling Pathway (GO:0030520)	2026-01-18	0.374856	0.556449	0	0	2.22797	2.18611	TADA3
Extracellular Matrix Assembly (GO:0085029)	2026-01-18	0.374856	0.556449	0	0	2.22797	2.18611	TGFB1
Ureteric Bud Development (GO:0001657)	2026-01-18	0.374856	0.556449	0	0	2.22797	2.18611	ROBO2
Mesenchyme Development (GO:0060485)	2026-01-18	0.374856	0.556449	0	0	2.22797	2.18611	CRELD1
Negative Regulation of DNA-templated Transcription, Elongation (GO:0032785)	2026-01-18	0.374856	0.556449	0	0	2.22797	2.18611	VHL
Negative Regulation of Nervous System Development (GO:0051961)	2026-01-18	0.374856	0.556449	0	0	2.22797	2.18611	ROBO2
Negative Regulation of Reproductive Process (GO:2000242)	2026-01-18	0.374856	0.556449	0	0	2.22797	2.18611	GJA1
Neuron Maturation (GO:0042551)	2026-01-18	0.374856	0.556449	0	0	2.22797	2.18611	APP
Nuclear Chromosome Segregation (GO:0098813)	2026-01-18	0.374856	0.556449	0	0	2.22797	2.18611	KIF22
Nuclear-Transcribed mRNA poly(A) Tail Shortening (GO:0000289)	2026-01-18	0.374856	0.556449	0	0	2.22797	2.18611	CNOT6L
Peptidyl-Lysine Methylation (GO:0018022)	2026-01-18	0.374856	0.556449	0	0	2.22797	2.18611	SETD2
Positive Regulation by Host of Viral Process (GO:0044794)	2026-01-18	0.374856	0.556449	0	0	2.22797	2.18611	ZDHHC20
Positive Regulation of Amyloid-Beta Formation (GO:1902004)	2026-01-18	0.374856	0.556449	0	0	2.22797	2.18611	EPHA4
Positive Regulation of Antigen Receptor-Mediated Signaling Pathway (GO:0050857)	2026-01-18	0.374856	0.556449	0	0	2.22797	2.18611	FOXP1
Positive Regulation of Cell Activation (GO:0050867)	2026-01-18	0.374856	0.556449	0	0	2.22797	2.18611	RPS6KA1
Positive Regulation of Chromosome Segregation (GO:0051984)	2026-01-18	0.374856	0.556449	0	0	2.22797	2.18611	SIRT2
Positive Regulation of Sprouting Angiogenesis (GO:1903672)	2026-01-18	0.374856	0.556449	0	0	2.22797	2.18611	FGF1
Positive Regulation of Triglyceride Metabolic Process (GO:0090208)	2026-01-18	0.374856	0.556449	0	0	2.22797	2.18611	NR1H3
Protein Deacylation (GO:0035601)	2026-01-18	0.374856	0.556449	0	0	2.22797	2.18611	SIRT2
Protein Localization to Chromosome, Centromeric Region (GO:0071459)	2026-01-18	0.374856	0.556449	0	0	2.22797	2.18611	BUB3
Purine Ribonucleotide Catabolic Process (GO:0009154)	2026-01-18	0.374856	0.556449	0	0	2.22797	2.18611	HINT1
Regulation of Calcium Ion Transmembrane Transporter Activity (GO:1901019)	2026-01-18	0.374856	0.556449	0	0	2.22797	2.18611	DMD
Regulation of Cellular Respiration (GO:0043457)	2026-01-18	0.374856	0.556449	0	0	2.22797	2.18611	ARL2
Cellular Respiration (GO:0045333)	1985-03-01	0.375012	0.556449	0	0	1.38646	1.35983	NDUFS3;ETFB;COX7C
Peptidyl-Lysine Modification (GO:0018205)	1985-03-01	0.375012	0.556449	0	0	1.38646	1.35983	HINT1;SIRT4;SIRT2
Supramolecular Fiber Organization (GO:0097435)	10/339	0.376151	0.55781	0	0	1.15297	1.12733	CDC42;APP;MARCKS;KATNAL2;CHORDC1;LMOD1;ELMO2;VHL;BID;TLE6
Cellular Response to Oxidative Stress (GO:0034599)	4/121	0.37907	0.558729	0	0	1.2958	1.25697	DAPK1;OGG1;GPR37L1;SIRT2
Negative Regulation of Cell Growth (GO:0030308)	4/121	0.37907	0.558729	0	0	1.2958	1.25697	GJA1;TGFB1;BTG1;SEMA6D
Negative Regulation of Defense Response (GO:0031348)	4/121	0.37907	0.558729	0	0	1.2958	1.25697	NR1H3;DTX4;SMPDL3B;TNFRSF1A
Autophagosome Maturation (GO:0097352)	1951-02-01	0.379431	0.558729	0	0	1.54641	1.4986	CHMP2B;TECPR1
Carboxylic Acid Transmembrane Transport (GO:1905039)	1951-02-01	0.379431	0.558729	0	0	1.54641	1.4986	SFXN3;LRRC8A
Regulation of Ubiquitin-Dependent Protein Catabolic Process (GO:2000058)	1951-02-01	0.379431	0.558729	0	0	1.54641	1.4986	RPL23;HERPUD1
Insulin Receptor Signaling Pathway (GO:0008286)	1951-02-01	0.379431	0.558729	0	0	1.54641	1.4986	GSK3B;APPL1
Macromolecule Glycosylation (GO:0043413)	1951-02-01	0.379431	0.558729	0	0	1.54641	1.4986	GOLGA2;COG3
Myofibril Assembly (GO:0030239)	1951-02-01	0.379431	0.558729	0	0	1.54641	1.4986	LMOD1;CFLAR
Negative Regulation of Cell Projection Organization (GO:0031345)	1951-02-01	0.379431	0.558729	0	0	1.54641	1.4986	EPHA4;TNR
Organic Hydroxy Compound Transport (GO:0015850)	1951-02-01	0.379431	0.558729	0	0	1.54641	1.4986	SLC22A3;ATP8B1
Positive Regulation of Nervous System Development (GO:0051962)	1951-02-01	0.379431	0.558729	0	0	1.54641	1.4986	NRXN1;SLITRK6
Regulation of Innate Immune Response (GO:0045088)	1986-03-01	0.382021	0.559699	0	0	1.36968	1.31802	RNF135;DTX4;APPL1
Actin Filament Organization (GO:0007015)	5/158	0.384739	0.559699	0	0	1.23875	1.18324	CDC42;MARCKS;LMOD1;ELMO2;TLE6
Cholesterol Transport (GO:0030301)	1952-02-01	0.38862	0.559699	0	0	1.5154	1.43228	STX12;OSBPL2
Endosome Organization (GO:0007032)	1952-02-01	0.38862	0.559699	0	0	1.5154	1.43228	CHMP2B;PRICKLE1
Negative Regulation of Protein Ubiquitination (GO:0031397)	1952-02-01	0.38862	0.559699	0	0	1.5154	1.43228	CHORDC1;OGT
Positive Regulation of TORC1 Signaling (GO:1904263)	1952-02-01	0.38862	0.559699	0	0	1.5154	1.43228	SYK;OGT
Defense Response to Gram-negative Bacterium (GO:0050829)	1987-03-01	0.389012	0.559699	0	0	1.35331	1.27772	APP;RPS19;TSLP
Regulation of Cellular Component Organization (GO:0051128)	5/159	0.389852	0.559699	0	0	1.23065	1.15925	RAP1B;WNT5A;PACSIN3;CAMK1;RASGRP2
Cellular Response to Molecule of Bacterial Origin (GO:0071219)	4/123	0.390757	0.559699	0	0	1.27389	1.19703	MEF2C;AXL;WNT5A;NR1H3
Response to Cytokine (GO:0034097)	4/123	0.390757	0.559699	0	0	1.27389	1.19703	APP;SETD2;PID1;IRAK2
Regulation of Insulin-Like Growth Factor Receptor Signaling Pathway (GO:0043567)	2026-01-19	0.390968	0.559699	0	0	2.10409	1.97601	IGFBP5
Regulation of Lymphocyte Differentiation (GO:0045619)	2026-01-19	0.390968	0.559699	0	0	2.10409	1.97601	ZFP36L2
Regulation of Megakaryocyte Differentiation (GO:0045652)	2026-01-19	0.390968	0.559699	0	0	2.10409	1.97601	MEF2C
Actin Nucleation (GO:0045010)	2026-01-19	0.390968	0.559699	0	0	2.10409	1.97601	LMOD1
Adrenergic Receptor Signaling Pathway (GO:0071875)	2026-01-19	0.390968	0.559699	0	0	2.10409	1.97601	ADRA2A
Regulation of Nuclear Division (GO:0051783)	2026-01-19	0.390968	0.559699	0	0	2.10409	1.97601	CUL9
Antigen Processing and Presentation of Peptide Antigen via MHC Class I (GO:0002474)	2026-01-19	0.390968	0.559699	0	0	2.10409	1.97601	SEC14L2
Regulation of Peptidyl-Threonine Phosphorylation (GO:0010799)	2026-01-19	0.390968	0.559699	0	0	2.10409	1.97601	SIRT2
Regulation of Tissue Remodeling (GO:0034103)	2026-01-19	0.390968	0.559699	0	0	2.10409	1.97601	TGFB1
Response to Acidic pH (GO:0010447)	2026-01-19	0.390968	0.559699	0	0	2.10409	1.97601	SCNN1A
Response to Fibroblast Growth Factor (GO:0071774)	2026-01-19	0.390968	0.559699	0	0	2.10409	1.97601	ZFP36L2
Response to Interferon-Alpha (GO:0035455)	2026-01-19	0.390968	0.559699	0	0	2.10409	1.97601	AXL
Signaling Receptor Ligand Precursor Processing (GO:0140448)	2026-01-19	0.390968	0.559699	0	0	2.10409	1.97601	ECE1
Detection of Mechanical Stimulus (GO:0050982)	2026-01-19	0.390968	0.559699	0	0	2.10409	1.97601	PIEZO1
Female Meiotic Nuclear Division (GO:0007143)	2026-01-19	0.390968	0.559699	0	0	2.10409	1.97601	SKA2
Heme Biosynthetic Process (GO:0006783)	2026-01-19	0.390968	0.559699	0	0	2.10409	1.97601	FECH
Host-Mediated Suppression of Symbiont Invasion (GO:0046597)	2026-01-19	0.390968	0.559699	0	0	2.10409	1.97601	LY6E
Maintenance of Protein Localization in Organelle (GO:0072595)	2026-01-19	0.390968	0.559699	0	0	2.10409	1.97601	ARL2
Membrane Repolarization (GO:0086009)	2026-01-19	0.390968	0.559699	0	0	2.10409	1.97601	KCND2
Microglial Cell Activation (GO:0001774)	2026-01-19	0.390968	0.559699	0	0	2.10409	1.97601	APP
Mitochondrial Calcium Ion Homeostasis (GO:0051560)	2026-01-19	0.390968	0.559699	0	0	2.10409	1.97601	RAP1GDS1
Negative Regulation of Actin Filament Polymerization (GO:0030837)	2026-01-19	0.390968	0.559699	0	0	2.10409	1.97601	SSH3
Negative Regulation of Endopeptidase Activity (GO:0010951)	2026-01-19	0.390968	0.559699	0	0	2.10409	1.97601	GAPDH
Negative Regulation of Inflammasome-Mediated Signaling Pathway (GO:0141086)	2026-01-19	0.390968	0.559699	0	0	2.10409	1.97601	OGT
Negative Regulation of Lipid Storage (GO:0010888)	2026-01-19	0.390968	0.559699	0	0	2.10409	1.97601	NR1H3
Negative Regulation of Stem Cell Population Maintenance (GO:1902455)	2026-01-19	0.390968	0.559699	0	0	2.10409	1.97601	OGT
Negative Regulation of Transferase Activity (GO:0051348)	2026-01-19	0.390968	0.559699	0	0	2.10409	1.97601	GSK3B
Neutrophil Activation (GO:0042119)	2026-01-19	0.390968	0.559699	0	0	2.10409	1.97601	SYK
Nucleoside Phosphate Biosynthetic Process (GO:1901293)	2026-01-19	0.390968	0.559699	0	0	2.10409	1.97601	PPCS
Positive Regulation of Axon Extension (GO:0045773)	2026-01-19	0.390968	0.559699	0	0	2.10409	1.97601	NRP1
Positive Regulation of Embryonic Development (GO:0040019)	2026-01-19	0.390968	0.559699	0	0	2.10409	1.97601	TLE6
Positive Regulation of Endothelial Cell Apoptotic Process (GO:2000353)	2026-01-19	0.390968	0.559699	0	0	2.10409	1.97601	TGFB1
Positive Regulation of Glycolytic Process (GO:0045821)	2026-01-19	0.390968	0.559699	0	0	2.10409	1.97601	MLXIPL
Positive Regulation of Purine Nucleotide Catabolic Process (GO:0033123)	2026-01-19	0.390968	0.559699	0	0	2.10409	1.97601	MLXIPL
Positive Regulation of Signaling Receptor Activity (GO:2000273)	2026-01-19	0.390968	0.559699	0	0	2.10409	1.97601	ADRA2A
Protein Localization to Endoplasmic Reticulum (GO:0070972)	2026-01-19	0.390968	0.559699	0	0	2.10409	1.97601	SEC16B
Protein Localization to Mitochondrion (GO:0070585)	2026-01-19	0.390968	0.559699	0	0	2.10409	1.97601	MTCH2
Pulmonary Valve Morphogenesis (GO:0003184)	2026-01-19	0.390968	0.559699	0	0	2.10409	1.97601	ROBO2
Regulation of Rac Protein Signal Transduction (GO:0035020)	2026-01-19	0.390968	0.559699	0	0	2.10409	1.97601	OGT
Gene Expression (GO:0010467)	11/381	0.392712	0.561877	0	0	1.12755	1.05389	EXOSC5;RPS19;HNRNPUL1;RPL23;RPLP0;KLK14;THOC2;EXOSC3;RPS21;CISD3;NUP160
Regulation of Proteolysis (GO:0030162)	1953-02-01	0.397749	0.567794	0	0	1.48561	1.36963	OGT;TBC1D10A
Negative Regulation of Protein Catabolic Process (GO:0042177)	1953-02-01	0.397749	0.567794	0	0	1.48561	1.36963	PRICKLE1;SIRT2
Nucleotide-Excision Repair (GO:0006289)	1953-02-01	0.397749	0.567794	0	0	1.48561	1.36963	OGG1;DDB2
Positive Regulation of B Cell Activation (GO:0050871)	1953-02-01	0.397749	0.567794	0	0	1.48561	1.36963	MEF2C;SYK
Organelle Assembly (GO:0070925)	10/346	0.400365	0.568817	0	0	1.12854	1.03304	STX12;DNMBP;PTPMT1;CHMP2B;ATG4C;HYLS1;AP3B1;HPS6;PRICKLE1;B9D2
Defense Response to Virus (GO:0051607)	6/198	0.401596	0.568817	0	0	1.18449	1.08062	RNF135;AGBL5;BNIP3L;SETD2;EXOSC5;IRF2
Nuclear-Transcribed mRNA Catabolic Process (GO:0000956)	1989-03-01	0.402934	0.568817	0	0	1.3217	1.2014	EXOSC5;CNOT6L;EXOSC3
Positive Regulation of Canonical Wnt Signaling Pathway (GO:0090263)	1989-03-01	0.402934	0.568817	0	0	1.3217	1.2014	GPRC5B;TGFB1;FZD9
Regulation of Collagen Biosynthetic Process (GO:0032965)	2026-01-20	0.406665	0.568817	0	0	1.99324	1.79345	TGFB1
Regulation of Endopeptidase Activity (GO:0052548)	2026-01-20	0.406665	0.568817	0	0	1.99324	1.79345	GAPDH
DNA-templated Transcription Termination (GO:0006353)	2026-01-20	0.406665	0.568817	0	0	1.99324	1.79345	MAZ
T Cell Mediated Immunity (GO:0002456)	2026-01-20	0.406665	0.568817	0	0	1.99324	1.79345	CTSH
Alternative mRNA Splicing, via Spliceosome (GO:0000380)	2026-01-20	0.406665	0.568817	0	0	1.99324	1.79345	HNRNPUL1
Ameboidal-Type Cell Migration (GO:0001667)	2026-01-20	0.406665	0.568817	0	0	1.99324	1.79345	PKN3
Regulation of Nuclear-Transcribed mRNA Catabolic Process, Deadenylation-Dependent Decay (GO:1900151)	2026-01-20	0.406665	0.568817	0	0	1.99324	1.79345	ZFP36L2
Associative Learning (GO:0008306)	2026-01-20	0.406665	0.568817	0	0	1.99324	1.79345	APP
Regulation of Sodium Ion Transmembrane Transport (GO:1902305)	2026-01-20	0.406665	0.568817	0	0	1.99324	1.79345	UTRN
Cellular Response to Lectin (GO:1990858)	2026-01-20	0.406665	0.568817	0	0	1.99324	1.79345	SYK
Response to Cholesterol (GO:0070723)	2026-01-20	0.406665	0.568817	0	0	1.99324	1.79345	TGFB1
Stimulatory C-type Lectin Receptor Signaling Pathway (GO:0002223)	2026-01-20	0.406665	0.568817	0	0	1.99324	1.79345	SYK
Ganglioside Metabolic Process (GO:0001573)	2026-01-20	0.406665	0.568817	0	0	1.99324	1.79345	GM2A
Glutamate Metabolic Process (GO:0006536)	2026-01-20	0.406665	0.568817	0	0	1.99324	1.79345	GRID1
Hydrogen Peroxide Catabolic Process (GO:0042744)	2026-01-20	0.406665	0.568817	0	0	1.99324	1.79345	GPX3
Mesoderm Formation (GO:0001707)	2026-01-20	0.406665	0.568817	0	0	1.99324	1.79345	ITGB1
Microautophagy (GO:0016237)	2026-01-20	0.406665	0.568817	0	0	1.99324	1.79345	ATG4C
Multicellular Organismal-Level Water Homeostasis (GO:0050891)	2026-01-20	0.406665	0.568817	0	0	1.99324	1.79345	SCNN1A
Negative Regulation of Phosphate Metabolic Process (GO:0045936)	2026-01-20	0.406665	0.568817	0	0	1.99324	1.79345	PGK1
Positive Regulation of G2/M Transition of Mitotic Cell Cycle (GO:0010971)	2026-01-20	0.406665	0.568817	0	0	1.99324	1.79345	RAD51C
Positive Regulation of Ion Transmembrane Transporter Activity (GO:0032414)	2026-01-20	0.406665	0.568817	0	0	1.99324	1.79345	DMD
Positive Regulation of Monocyte Chemotaxis (GO:0090026)	2026-01-20	0.406665	0.568817	0	0	1.99324	1.79345	APP
Positive Regulation of Protein Processing (GO:0010954)	2026-01-20	0.406665	0.568817	0	0	1.99324	1.79345	CCBE1
Positive Regulation of Protein Targeting to Membrane (GO:0090314)	2026-01-20	0.406665	0.568817	0	0	1.99324	1.79345	CHORDC1
Positive Regulation of Release of Cytochrome C From Mitochondria (GO:0090200)	2026-01-20	0.406665	0.568817	0	0	1.99324	1.79345	BID
Protein Heterooligomerization (GO:0051291)	2026-01-20	0.406665	0.568817	0	0	1.99324	1.79345	GRIA3
Regulation of Cardiac Conduction (GO:1903779)	2026-01-20	0.406665	0.568817	0	0	1.99324	1.79345	ATP2B1
Regulation of Cell Cycle G2/M Phase Transition (GO:1902749)	2026-01-20	0.406665	0.568817	0	0	1.99324	1.79345	CDK6
Regulation of Cell-Cell Adhesion Mediated by Cadherin (GO:2000047)	2026-01-20	0.406665	0.568817	0	0	1.99324	1.79345	TGFB1
Regulation of Cellular Response to Transforming Growth Factor Beta Stimulus (GO:1903844)	2026-01-20	0.406665	0.568817	0	0	1.99324	1.79345	LATS2
Regulation of Signal Transduction by P53 Class Mediator (GO:1901796)	1954-02-01	0.406814	0.568817	0	0	1.45697	1.31039	MLXIPL;RPL23
Gonad Development (GO:0008406)	1954-02-01	0.406814	0.568817	0	0	1.45697	1.31039	IRX5;WNT5A
Negative Regulation of Neuron Projection Development (GO:0010977)	1954-02-01	0.406814	0.568817	0	0	1.45697	1.31039	EPHA4;TNR
Calcium Ion Transport (GO:0006816)	4/126	0.408227	0.570476	0	0	1.24237	1.11308	SRL;SLC24A5;TRPM3;RYR3
Establishment of Protein Localization to Organelle (GO:0072594)	1990-03-01	0.409861	0.572443	0	0	1.30644	1.16526	SYK;PRICKLE1;APPL1
Regulation of DNA-templated Transcription (GO:0006355)	57/2139	0.412007	0.575122	0	0	1.04029	0.922436	APP;BTG1;OGG1;HP1BP3;CHD4;IKZF2;LIMD1;ETS2;SOX2;SCML2;HINT1;RPS6KA5;ZMYM2;CREB3L2;RPS6KA1;BCL7B;CIR1;HMG20A;GABPA;PITX3;ACVR1;MEF2C;TLE2;KLF12;KDM2A;DNMT3A;WNT5A;ZFP91;EBF3;BAZ1B;MYT1;SIRT2;FOXP2;FOXP1;IRF2;MAZ;PRICKLE1;SEC14L2;BLOC1S2;VHL;ZBTB7C;TFAP2A;HEXIM2;WWTR1;TGFB1;IRX5;ATP8B1;SS18L1;FOXJ3;NR1H3;MLXIPL;KLF7;TFAP4;NFIB;TADA3;TCEA2;OGT
Potassium Ion Transport (GO:0006813)	4/127	0.414029	0.577624	0	0	1.23221	1.08659	KCND2;CHORDC1;KCNQ4;KCNN2
Rho Protein Signal Transduction (GO:0007266)	1955-02-01	0.415812	0.578192	0	0	1.4294	1.25433	RACGAP1;ADRA2A
Cell Surface Receptor Signaling Pathway via STAT (GO:0097696)	1955-02-01	0.415812	0.578192	0	0	1.4294	1.25433	TSLP;TNFRSF1A
Striated Muscle Contraction (GO:0006941)	1955-02-01	0.415812	0.578192	0	0	1.4294	1.25433	DMD;RYR3
Endoplasmic Reticulum Organization (GO:0007029)	1955-02-01	0.415812	0.578192	0	0	1.4294	1.25433	SEC16B;JAGN1
Positive Regulation of Protein Localization to Plasma Membrane (GO:1903078)	1955-02-01	0.415812	0.578192	0	0	1.4294	1.25433	ITGB1;NRXN1
Regulation of Alternative mRNA Splicing, via Spliceosome (GO:0000381)	1955-02-01	0.415812	0.578192	0	0	1.4294	1.25433	CELF1;RBM24
Regulation of Double-Strand Break Repair (GO:2000779)	1991-03-01	0.416764	0.578877	0	0	1.29153	1.13039	SETD2;MGMT;BCL7B
Protein O-linked Glycosylation (GO:0006493)	1991-03-01	0.416764	0.578877	0	0	1.29153	1.13039	POMT2;B3GLCT;OGT
RNA Biosynthetic Process (GO:0032774)	4/128	0.419818	0.580021	0	0	1.22221	1.0608	EXOSC5;HNRNPUL1;TCEA2;EXOSC3
Adenylate Cyclase-Modulating G Protein-Coupled Receptor Signaling Pathway (GO:0007188)	6/202	0.419958	0.580021	0	0	1.16008	1.00649	APP;ADCY9;PALM;GPR37L1;PTH1R;ADRA2A
Regulation of Epithelial Cell Differentiation (GO:0030856)	2026-01-21	0.421959	0.580021	0	0	1.89348	1.63379	KLF7
Antigen Processing and Presentation of Endogenous Peptide Antigen (GO:0002483)	2026-01-21	0.421959	0.580021	0	0	1.89348	1.63379	SEC14L2
Regulation of Synaptic Vesicle Exocytosis (GO:2000300)	2026-01-21	0.421959	0.580021	0	0	1.89348	1.63379	RAP1B
Regulation of Systemic Arterial Blood Pressure (GO:0003073)	2026-01-21	0.421959	0.580021	0	0	1.89348	1.63379	GPR37L1
Cellular Response to Estradiol Stimulus (GO:0071392)	2026-01-21	0.421959	0.580021	0	0	1.89348	1.63379	SSTR1
Cellular Response to Nerve Growth Factor Stimulus (GO:1990090)	2026-01-21	0.421959	0.580021	0	0	1.89348	1.63379	NTRK2
Entrainment of Circadian Clock by Photoperiod (GO:0043153)	2026-01-21	0.421959	0.580021	0	0	1.89348	1.63379	FBXL3
Inhibitory Synapse Assembly (GO:1904862)	2026-01-21	0.421959	0.580021	0	0	1.89348	1.63379	WNT5A
Midbody Abscission (GO:0061952)	2026-01-21	0.421959	0.580021	0	0	1.89348	1.63379	CHMP2B
Myoblast Differentiation (GO:0045445)	2026-01-21	0.421959	0.580021	0	0	1.89348	1.63379	ITGB1
Negative Regulation of Biomineral Tissue Development (GO:0070168)	2026-01-21	0.421959	0.580021	0	0	1.89348	1.63379	TGFB1
Negative Regulation of Signal Transduction by P53 Class Mediator (GO:1901797)	2026-01-21	0.421959	0.580021	0	0	1.89348	1.63379	MLXIPL
Peptide Cross-Linking (GO:0018149)	2026-01-21	0.421959	0.580021	0	0	1.89348	1.63379	FN1
Plasma Membrane Repair (GO:0001778)	2026-01-21	0.421959	0.580021	0	0	1.89348	1.63379	CHMP2B
Porphyrin-Containing Compound Biosynthetic Process (GO:0006779)	2026-01-21	0.421959	0.580021	0	0	1.89348	1.63379	FECH
Regulation of Cardiac Muscle Cell Proliferation (GO:0060043)	2026-01-21	0.421959	0.580021	0	0	1.89348	1.63379	MEF2C
Regulation of Cell-Substrate Junction Assembly (GO:0090109)	2026-01-21	0.421959	0.580021	0	0	1.89348	1.63379	PEAK1
Positive Regulation of Cell Adhesion (GO:0045785)	1992-03-01	0.42364	0.581942	0	0	1.27695	1.09674	EPHA4;SYK;ARL2
Regulation of Proteasomal Protein Catabolic Process (GO:0061136)	1956-02-01	0.424742	0.581942	0	0	1.40286	1.20123	PSMC3;HERPUD1
Cellular Response to Alcohol (GO:0097306)	1956-02-01	0.424742	0.581942	0	0	1.40286	1.20123	MAP4K1;SCNN1A
Positive Regulation of Interleukin-1 Beta Production (GO:0032731)	1956-02-01	0.424742	0.581942	0	0	1.40286	1.20123	APP;WNT5A
Positive Regulation of Leukocyte Chemotaxis (GO:0002690)	1956-02-01	0.424742	0.581942	0	0	1.40286	1.20123	APP;VEGFC
Receptor Internalization (GO:0031623)	1956-02-01	0.424742	0.581942	0	0	1.40286	1.20123	ITGB1;SYK
Regulation of Protein Catabolic Process (GO:0042176)	4/129	0.425594	0.582793	0	0	1.21237	1.03569	GSK3B;WNT5A;PRICKLE1;SIRT2
Regulation of Epithelial Cell Proliferation (GO:0050678)	1993-03-01	0.430488	0.586097	0	0	1.2627	1.06425	TGFB1;CDK6;ANGPT1
Regulation of Protein Metabolic Process (GO:0051246)	1993-03-01	0.430488	0.586097	0	0	1.2627	1.06425	APP;TGFB1;NR1H3
Cellular Response to Interleukin-1 (GO:0071347)	1957-02-01	0.4336	0.586097	0	0	1.37728	1.1509	RPS6KA5;IRAK2
Glucose Metabolic Process (GO:0006006)	1957-02-01	0.4336	0.586097	0	0	1.37728	1.1509	MAP4K2;PGK1
Heart Morphogenesis (GO:0003007)	1957-02-01	0.4336	0.586097	0	0	1.37728	1.1509	ACVR1;FLRT2
Myeloid Cell Differentiation (GO:0030099)	1957-02-01	0.4336	0.586097	0	0	1.37728	1.1509	RPS19;RACGAP1
Negative Regulation of Innate Immune Response (GO:0045824)	1957-02-01	0.4336	0.586097	0	0	1.37728	1.1509	RPS19;DTX4
Regulation of Cell Cycle (GO:0051726)	9/318	0.434263	0.586097	0	0	1.1038	0.920688	TGFB1;CDK6;PPP1R13B;DYNLT3;TADA3;FZD9;MASTL;PRR11;SIRT2
Fc-epsilon Receptor Signaling Pathway (GO:0038095)	2026-01-22	0.436859	0.586097	0	0	1.80322	1.49333	SYK
Fc-gamma Receptor Signaling Pathway Involved in Phagocytosis (GO:0038096)	2026-01-22	0.436859	0.586097	0	0	1.80322	1.49333	SYK
Regulation of Interleukin-4 Production (GO:0032673)	2026-01-22	0.436859	0.586097	0	0	1.80322	1.49333	SYK
Regulation of Mitotic Spindle Assembly (GO:1901673)	2026-01-22	0.436859	0.586097	0	0	1.80322	1.49333	CHMP2B
Regulation of Neural Precursor Cell Proliferation (GO:2000177)	2026-01-22	0.436859	0.586097	0	0	1.80322	1.49333	FZD9
Cell Migration Involved in Sprouting Angiogenesis (GO:0002042)	2026-01-22	0.436859	0.586097	0	0	1.80322	1.49333	NRP1
Diacylglycerol Metabolic Process (GO:0046339)	2026-01-22	0.436859	0.586097	0	0	1.80322	1.49333	DGKI
Early Endosome to Late Endosome Transport (GO:0045022)	2026-01-22	0.436859	0.586097	0	0	1.80322	1.49333	PRICKLE1
Endocardial Cushion Development (GO:0003197)	2026-01-22	0.436859	0.586097	0	0	1.80322	1.49333	CRELD1
tRNA Aminoacylation (GO:0043039)	2026-01-22	0.436859	0.586097	0	0	1.80322	1.49333	LARS2
Inositol Phosphate Metabolic Process (GO:0043647)	2026-01-22	0.436859	0.586097	0	0	1.80322	1.49333	INPP4B
Monocarboxylic Acid Catabolic Process (GO:0072329)	2026-01-22	0.436859	0.586097	0	0	1.80322	1.49333	ACBD5
Negative Regulation of Cell Communication (GO:0010648)	2026-01-22	0.436859	0.586097	0	0	1.80322	1.49333	VHL
Negative Regulation of Cell Development (GO:0010721)	2026-01-22	0.436859	0.586097	0	0	1.80322	1.49333	GSK3B
Negative Regulation of Microtubule Depolymerization (GO:0007026)	2026-01-22	0.436859	0.586097	0	0	1.80322	1.49333	MID1IP1
Negative Regulation of Myeloid Cell Differentiation (GO:0045638)	2026-01-22	0.436859	0.586097	0	0	1.80322	1.49333	CDK6
Negative Regulation of Natural Killer Cell Mediated Cytotoxicity (GO:0045953)	2026-01-22	0.436859	0.586097	0	0	1.80322	1.49333	TGFB1
Nucleophagy (GO:0044804)	2026-01-22	0.436859	0.586097	0	0	1.80322	1.49333	ATG4C
Photoperiodism (GO:0009648)	2026-01-22	0.436859	0.586097	0	0	1.80322	1.49333	FBXL3
Positive Regulation of Epithelial Cell Differentiation (GO:0030858)	2026-01-22	0.436859	0.586097	0	0	1.80322	1.49333	BTG1
Positive Regulation of Interferon-Alpha Production (GO:0032727)	2026-01-22	0.436859	0.586097	0	0	1.80322	1.49333	SETD2
Positive Regulation of Neural Precursor Cell Proliferation (GO:2000179)	2026-01-22	0.436859	0.586097	0	0	1.80322	1.49333	FZD9
Positive Regulation of Synaptic Transmission, Glutamatergic (GO:0051968)	2026-01-22	0.436859	0.586097	0	0	1.80322	1.49333	NRXN1
Positive Regulation of Vacuole Organization (GO:0044090)	2026-01-22	0.436859	0.586097	0	0	1.80322	1.49333	SNX18
Post-Transcriptional Gene Silencing (GO:0016441)	2026-01-22	0.436859	0.586097	0	0	1.80322	1.49333	CELF1
protein-DNA Complex Disassembly (GO:0032986)	2026-01-22	0.436859	0.586097	0	0	1.80322	1.49333	RPL23
Receptor Metabolic Process (GO:0043112)	2026-01-22	0.436859	0.586097	0	0	1.80322	1.49333	TGFB1
Regulation of Anoikis (GO:2000209)	2026-01-22	0.436859	0.586097	0	0	1.80322	1.49333	ITGB1
Regulation of Biosynthetic Process (GO:0009889)	2026-01-22	0.436859	0.586097	0	0	1.80322	1.49333	MID1IP1
Regulation of Cardiac Muscle Contraction by Calcium Ion Signaling (GO:0010882)	2026-01-22	0.436859	0.586097	0	0	1.80322	1.49333	DMD
Cellular Response to Peptide Hormone Stimulus (GO:0071375)	1994-03-01	0.437306	0.586097	0	0	1.24876	1.03287	MAP4K2;SCNN1A;INHBB
Mitochondrial Translation (GO:0032543)	1994-03-01	0.437306	0.586097	0	0	1.24876	1.03287	LARS2;MRPL1;MRPS35
Regulation of Multicellular Organismal Development (GO:2000026)	1958-02-01	0.442384	0.591017	0	0	1.35262	1.10316	RACGAP1;TADA3
Cellular Response to Unfolded Protein (GO:0034620)	1958-02-01	0.442384	0.591017	0	0	1.35262	1.10316	TBL2;HERPUD1
Negative Regulation of Protein Modification by Small Protein Conjugation or Removal (GO:1903321)	1958-02-01	0.442384	0.591017	0	0	1.35262	1.10316	CHORDC1;OGT
Peptidyl-Tyrosine Phosphorylation (GO:0018108)	1958-02-01	0.442384	0.591017	0	0	1.35262	1.10316	EPHA4;SYK
Protein K63-linked Ubiquitination (GO:0070534)	1958-02-01	0.442384	0.591017	0	0	1.35262	1.10316	RNF135;ZFP91
Regulation of Calcium Ion Transport (GO:0051924)	1958-02-01	0.442384	0.591017	0	0	1.35262	1.10316	PACSIN3;ATP2B1
Protein Localization to Plasma Membrane (GO:0072659)	4/132	0.442831	0.591301	0	0	1.18377	0.964261	RAP2A;BSG;P2RY1;TNFRSF1A
Response to Interleukin-1 (GO:0070555)	1959-02-01	0.451092	0.595146	0	0	1.32882	1.05785	APP;IRAK2
mRNA Transport (GO:0051028)	1959-02-01	0.451092	0.595146	0	0	1.32882	1.05785	THOC2;NUP160
Protein Polymerization (GO:0051258)	1959-02-01	0.451092	0.595146	0	0	1.32882	1.05785	RNF135;MID1IP1
T-helper Cell Differentiation (GO:0042093)	2026-01-23	0.451376	0.595146	0	0	1.72117	1.36911	FOXP1
Regulation of Neurotransmitter Receptor Activity (GO:0099601)	2026-01-23	0.451376	0.595146	0	0	1.72117	1.36911	DAPK1
Cellular Response to Interleukin-6 (GO:0071354)	2026-01-23	0.451376	0.595146	0	0	1.72117	1.36911	PID1
Cholesterol Efflux (GO:0033344)	2026-01-23	0.451376	0.595146	0	0	1.72117	1.36911	STX12
Sodium Ion Import Across Plasma Membrane (GO:0098719)	2026-01-23	0.451376	0.595146	0	0	1.72117	1.36911	SCNN1A
Translesion Synthesis (GO:0019985)	2026-01-23	0.451376	0.595146	0	0	1.72117	1.36911	PRIMPOL
Gamma-Aminobutyric Acid Signaling Pathway (GO:0007214)	2026-01-23	0.451376	0.595146	0	0	1.72117	1.36911	GPR156
Monocyte Chemotaxis (GO:0002548)	2026-01-23	0.451376	0.595146	0	0	1.72117	1.36911	RPS19
Negative Regulation of Hippo Signaling (GO:0035331)	2026-01-23	0.451376	0.595146	0	0	1.72117	1.36911	LIMD1
Negative Regulation of Peptidase Activity (GO:0010466)	2026-01-23	0.451376	0.595146	0	0	1.72117	1.36911	GAPDH
Organelle Fission (GO:0048285)	2026-01-23	0.451376	0.595146	0	0	1.72117	1.36911	SEC16B
poly(A)+ mRNA Export From Nucleus (GO:0016973)	2026-01-23	0.451376	0.595146	0	0	1.72117	1.36911	THOC2
Positive Regulation of Amide Metabolic Process (GO:0034250)	2026-01-23	0.451376	0.595146	0	0	1.72117	1.36911	EPHA4
Positive Regulation of Cell Cycle G2/M Phase Transition (GO:1902751)	2026-01-23	0.451376	0.595146	0	0	1.72117	1.36911	RAD51C
Positive Regulation of Dendritic Spine Development (GO:0060999)	2026-01-23	0.451376	0.595146	0	0	1.72117	1.36911	CAMK1
Positive Regulation of Excitatory Postsynaptic Potential (GO:2000463)	2026-01-23	0.451376	0.595146	0	0	1.72117	1.36911	NRXN1
Positive Regulation of Phosphate Metabolic Process (GO:0045937)	2026-01-23	0.451376	0.595146	0	0	1.72117	1.36911	PTH1R
Positive Regulation of Viral Life Cycle (GO:1903902)	2026-01-23	0.451376	0.595146	0	0	1.72117	1.36911	BSG
Postreplication Repair (GO:0006301)	2026-01-23	0.451376	0.595146	0	0	1.72117	1.36911	PRIMPOL
Protein Palmitoylation (GO:0018345)	2026-01-23	0.451376	0.595146	0	0	1.72117	1.36911	ZDHHC20
Regulation of ERAD Pathway (GO:1904292)	2026-01-23	0.451376	0.595146	0	0	1.72117	1.36911	HERPUD1
Regulation of mRNA Splicing, via Spliceosome (GO:0048024)	1997-03-01	0.457571	0.602683	0	0	1.20871	0.945001	CELF1;RBM24;SF1
Regulation of TORC1 Signaling (GO:1903432)	1997-03-01	0.457571	0.602683	0	0	1.20871	0.945001	SYK;VHL;OGT
Response to Reactive Oxygen Species (GO:0000302)	1960-02-01	0.459723	0.603625	0	0	1.30584	1.01481	OGG1;GPR37L1
Fatty Acid Catabolic Process (GO:0009062)	1960-02-01	0.459723	0.603625	0	0	1.30584	1.01481	ACBD5;AUH
Oxidative Phosphorylation (GO:0006119)	1960-02-01	0.459723	0.603625	0	0	1.30584	1.01481	NDUFS3;SLC25A51
Positive Regulation of Cell Cycle (GO:0045787)	1960-02-01	0.459723	0.603625	0	0	1.30584	1.01481	APP;ASNS
Post-Transcriptional Regulation of Gene Expression (GO:0010608)	1960-02-01	0.459723	0.603625	0	0	1.30584	1.01481	APP;CELF1
Protein Targeting to Mitochondrion (GO:0006626)	1960-02-01	0.459723	0.603625	0	0	1.30584	1.01481	MTCH2;TRMT10B
Positive Regulation of Protein Modification Process (GO:0031401)	1998-03-01	0.464257	0.603747	0	0	1.19593	0.917656	GOLGA2;RAP2A;CHORDC1
Positive Regulation of Supramolecular Fiber Organization (GO:1902905)	1998-03-01	0.464257	0.603747	0	0	1.19593	0.917656	APP;LMOD1;ARL2
rRNA Metabolic Process (GO:0016072)	1998-03-01	0.464257	0.603747	0	0	1.19593	0.917656	EXOSC5;RPS19;EXOSC3
ATP Biosynthetic Process (GO:0006754)	2026-01-24	0.465519	0.603747	0	0	1.64625	1.25873	TGFB1
DNA Methylation-Dependent Constitutive Heterochromatin Formation (GO:0006346)	2026-01-24	0.465519	0.603747	0	0	1.64625	1.25873	DNMT3A
Fc Receptor Mediated Stimulatory Signaling Pathway (GO:0002431)	2026-01-24	0.465519	0.603747	0	0	1.64625	1.25873	SYK
RNA Splicing, via Transesterification Reactions (GO:0000375)	2026-01-24	0.465519	0.603747	0	0	1.64625	1.25873	PRPF6
Regulation of Release of Sequestered Calcium Ion Into Cytosol by Sarcoplasmic Reticulum (GO:0010880)	2026-01-24	0.465519	0.603747	0	0	1.64625	1.25873	DMD
Cellular Response to Acetylcholine (GO:1905145)	2026-01-24	0.465519	0.603747	0	0	1.64625	1.25873	LY6E
Endocrine System Development (GO:0035270)	2026-01-24	0.465519	0.603747	0	0	1.64625	1.25873	SOX2
Endothelial Cell Development (GO:0001885)	2026-01-24	0.465519	0.603747	0	0	1.64625	1.25873	RAP1B
Ventricular Cardiac Muscle Tissue Development (GO:0003229)	2026-01-24	0.465519	0.603747	0	0	1.64625	1.25873	TGFB1
Mismatch Repair (GO:0006298)	2026-01-24	0.465519	0.603747	0	0	1.64625	1.25873	SETD2
Mitochondrial RNA Metabolic Process (GO:0000959)	2026-01-24	0.465519	0.603747	0	0	1.64625	1.25873	TEFM
Mitotic Cytokinetic Process (GO:1902410)	2026-01-24	0.465519	0.603747	0	0	1.64625	1.25873	CHMP2B
Negative Regulation of Double-Strand Break Repair via Homologous Recombination (GO:2000042)	2026-01-24	0.465519	0.603747	0	0	1.64625	1.25873	PARPBP
Negative Regulation of Response to Wounding (GO:1903035)	2026-01-24	0.465519	0.603747	0	0	1.64625	1.25873	EPHA4
Negative Regulation of Stress Fiber Assembly (GO:0051497)	2026-01-24	0.465519	0.603747	0	0	1.64625	1.25873	PHLDB2
Osteoclast Differentiation (GO:0030316)	2026-01-24	0.465519	0.603747	0	0	1.64625	1.25873	FOXP1
Positive Regulation of NLRP3 Inflammasome Complex Assembly (GO:1900227)	2026-01-24	0.465519	0.603747	0	0	1.64625	1.25873	LATS2
Positive Regulation of Morphogenesis of an Epithelium (GO:1905332)	2026-01-24	0.465519	0.603747	0	0	1.64625	1.25873	GJA1
Purine-Containing Compound Biosynthetic Process (GO:0072522)	2026-01-24	0.465519	0.603747	0	0	1.64625	1.25873	PPCS
Regulation of Cholesterol Transport (GO:0032374)	2026-01-24	0.465519	0.603747	0	0	1.64625	1.25873	NR1H3
Protein Localization to Cell Periphery (GO:1990778)	4/136	0.465563	0.603747	0	0	1.14766	0.877395	RAP2A;BSG;P2RY1;TNFRSF1A
mRNA Export From Nucleus (GO:0006406)	1961-02-01	0.468274	0.60695	0	0	1.28364	0.973902	THOC2;NUP160
Cytosolic Transport (GO:0016482)	1999-03-01	0.470907	0.609951	0	0	1.18341	0.891219	SYS1;VPS54;TBC1D10A
RNA Processing (GO:0006396)	8/291	0.47582	0.609951	0	0	1.07064	0.795178	FTO;EXOSC5;PRPF6;RPS19;HNRNPUL1;CELF1;EXOSC3;ZC3H13
Mitotic Cytokinesis (GO:0000281)	1962-02-01	0.476744	0.609951	0	0	1.26218	0.934995	SNX18;RACGAP1
protein-RNA Complex Assembly (GO:0022618)	4/138	0.476806	0.609951	0	0	1.13041	0.837237	PRPF6;RPS19;CELF1;SF1
Activin Receptor Signaling Pathway (GO:0032924)	2026-01-25	0.479299	0.609951	0	0	1.57758	1.1602	INHBB
Amino Acid Metabolic Process (GO:0006520)	2026-01-25	0.479299	0.609951	0	0	1.57758	1.1602	ETFB
Bile Acid and Bile Salt Transport (GO:0015721)	2026-01-25	0.479299	0.609951	0	0	1.57758	1.1602	ATP8B1
Bile Acid Biosynthetic Process (GO:0006699)	2026-01-25	0.479299	0.609951	0	0	1.57758	1.1602	OSBPL2
Regulation of Protein Processing (GO:0070613)	2026-01-25	0.479299	0.609951	0	0	1.57758	1.1602	CCBE1
Regulation of Protein Targeting to Membrane (GO:0090313)	2026-01-25	0.479299	0.609951	0	0	1.57758	1.1602	CHORDC1
Cardiac Conduction System Development (GO:0003161)	2026-01-25	0.479299	0.609951	0	0	1.57758	1.1602	GJA1
Cell Surface Receptor Protein Serine/Threonine Kinase Signaling Pathway (GO:0007178)	2026-01-25	0.479299	0.609951	0	0	1.57758	1.1602	WWTR1
Regulation of Toll-Like Receptor Signaling Pathway (GO:0034121)	2026-01-25	0.479299	0.609951	0	0	1.57758	1.1602	SMPDL3B
Chaperone Cofactor-Dependent Protein Refolding (GO:0051085)	2026-01-25	0.479299	0.609951	0	0	1.57758	1.1602	DNAJB14
Response to Glucocorticoid (GO:0051384)	2026-01-25	0.479299	0.609951	0	0	1.57758	1.1602	ZFP36L2
Response to Purine-Containing Compound (GO:0014074)	2026-01-25	0.479299	0.609951	0	0	1.57758	1.1602	P2RY1
Sodium Ion Homeostasis (GO:0055078)	2026-01-25	0.479299	0.609951	0	0	1.57758	1.1602	SCNN1A
Steroid Biosynthetic Process (GO:0006694)	2026-01-25	0.479299	0.609951	0	0	1.57758	1.1602	DHRS11
Sulfur Compound Transport (GO:0072348)	2026-01-25	0.479299	0.609951	0	0	1.57758	1.1602	RACGAP1
Epithelial Cell Development (GO:0002064)	2026-01-25	0.479299	0.609951	0	0	1.57758	1.1602	CDK6
Lymphocyte Proliferation (GO:0046651)	2026-01-25	0.479299	0.609951	0	0	1.57758	1.1602	MEF2C
Meiosis I (GO:0007127)	2026-01-25	0.479299	0.609951	0	0	1.57758	1.1602	FOXJ3
Negative Regulation of Axonogenesis (GO:0050771)	2026-01-25	0.479299	0.609951	0	0	1.57758	1.1602	SEMA6D
Negative Regulation of Catalytic Activity (GO:0043086)	2026-01-25	0.479299	0.609951	0	0	1.57758	1.1602	PPP1R12A
Negative Regulation of Intrinsic Apoptotic Signaling Pathway in Response to DNA Damage (GO:1902230)	2026-01-25	0.479299	0.609951	0	0	1.57758	1.1602	TAF9B
Negative Regulation of Protein Depolymerization (GO:1901880)	2026-01-25	0.479299	0.609951	0	0	1.57758	1.1602	MID1IP1
Pigment Biosynthetic Process (GO:0046148)	2026-01-25	0.479299	0.609951	0	0	1.57758	1.1602	FECH
Positive Regulation of D-glucose Import (GO:0046326)	2026-01-25	0.479299	0.609951	0	0	1.57758	1.1602	APPL1
Positive Regulation of Cilium Assembly (GO:0045724)	2026-01-25	0.479299	0.609951	0	0	1.57758	1.1602	GSK3B
Positive Regulation of Inflammasome-Mediated Signaling Pathway (GO:0141087)	2026-01-25	0.479299	0.609951	0	0	1.57758	1.1602	LATS2
Positive Regulation of Interleukin-17 Production (GO:0032740)	2026-01-25	0.479299	0.609951	0	0	1.57758	1.1602	TGFB1
Protein Lipidation (GO:0006497)	2026-01-25	0.479299	0.609951	0	0	1.57758	1.1602	ZDHHC20
Regulation of B Cell Activation (GO:0050864)	2026-01-25	0.479299	0.609951	0	0	1.57758	1.1602	ZFP36L2
Regulation of Biomineral Tissue Development (GO:0070167)	2026-01-25	0.479299	0.609951	0	0	1.57758	1.1602	TGFB1
Regulation of Cardiac Muscle Hypertrophy (GO:0010611)	2026-01-25	0.479299	0.609951	0	0	1.57758	1.1602	GLRX3
Regulation of Centrosome Cycle (GO:0046605)	2026-01-25	0.479299	0.609951	0	0	1.57758	1.1602	CHMP2B
Protein Ubiquitination (GO:0016567)	10/369	0.479832	0.610321	0	0	1.05497	0.774682	RNF135;SH3RF3;CUL9;FBXL3;VHL;DTX4;FBXO11;RNF166;DDB2;KLHL42
Membraneless Organelle Assembly (GO:0140694)	4/139	0.482393	0.613269	0	0	1.12198	0.817921	GOLGA2;LMOD1;SUGT1;LIMD1
Positive Regulation of Interleukin-1 Production (GO:0032732)	1963-02-01	0.485131	0.616439	0	0	1.24143	0.89797	APP;WNT5A
Proteasomal Protein Catabolic Process (GO:0010498)	10/372	0.490077	0.619265	0	0	1.04606	0.74604	GSK3B;PSMC3;SIAH3;ERLIN1;VHL;DTX4;FBXO11;SIRT2;HERPUD1;KLHL42
Regulation of Cytoplasmic Translation (GO:2000765)	2026-01-26	0.492724	0.619265	0	0	1.5144	1.0719	RBM24
Reg of Endoplasmic Reticulum Stress-Induced Intrinsic Apoptotic Sgnlng Pway (GO:1902235)	2026-01-26	0.492724	0.619265	0	0	1.5144	1.0719	HERPUD1
Amyloid Fibril Formation (GO:1990000)	2026-01-26	0.492724	0.619265	0	0	1.5144	1.0719	VHL
Regulation of Nucleotide-Excision Repair (GO:2000819)	2026-01-26	0.492724	0.619265	0	0	1.5144	1.0719	BCL7B
Blood Vessel Endothelial Cell Migration (GO:0043534)	2026-01-26	0.492724	0.619265	0	0	1.5144	1.0719	NRP1
Cell-Cell Adhesion Mediated by Cadherin (GO:0044331)	2026-01-26	0.492724	0.619265	0	0	1.5144	1.0719	CDH22
Cellular Response to Topologically Incorrect Protein (GO:0035967)	2026-01-26	0.492724	0.619265	0	0	1.5144	1.0719	DNAJB14
Dendritic Spine Organization (GO:0097061)	2026-01-26	0.492724	0.619265	0	0	1.5144	1.0719	CDC42
Sterol Transport (GO:0015918)	2026-01-26	0.492724	0.619265	0	0	1.5144	1.0719	OSBPL2
Vesicle-Mediated Transport Between Endosomal Compartments (GO:0098927)	2026-01-26	0.492724	0.619265	0	0	1.5144	1.0719	PRICKLE1
Negative Regulation of Lipid Biosynthetic Process (GO:0051055)	2026-01-26	0.492724	0.619265	0	0	1.5144	1.0719	ERLIN1
Positive Regulation of Rho Protein Signal Transduction (GO:0035025)	2026-01-26	0.492724	0.619265	0	0	1.5144	1.0719	FERMT2
Positive Regulation of Nuclear Division (GO:0051785)	2026-01-26	0.492724	0.619265	0	0	1.5144	1.0719	SIRT2
[truncated: 523 more rows]

## Sheet: Supplementary Table-5
Supplementary Table-5 : Pathways associated with Minor TAD alterations
Term	Overlap	P-value	Adjusted P-value	Old P-value	Old Adjusted P-value	Odds Ratio	Combined Score	Genes
Negative Regulation of Cell Migration (GO:0030336)	24/184	8.30915e-07	0.00190836	0	0	3.49712	48.9622	NGFR;KANK1;CHRD;STC1;PTPRM;MITF;ATP1B2;THY1;MCC;THBS1;CX3CL1;PTPRG;BST2;RAP2C;TGFBR3;DLL4;COL3A1;NAV3;DPYSL3;APOE;HOXA7;TRIB1;VCL;ENG
Positive Regulation of Cell-Matrix Adhesion (GO:0001954)	2045-11-01	1.8192e-06	0.00190836	0	0	7.47361	98.7795	EFEMP2;RRAS;PLEKHA2;LEF1;CDH13;EMP2;THY1;FUT1;RIN2;CX3CL1;LIMS1
Regulation of Cell-Matrix Adhesion (GO:0001952)	13/65	2.46796e-06	0.00190836	0	0	5.7836	74.6785	PGAP1;PLEKHA2;EMP2;THY1;FUT1;THBS1;CX3CL1;CAMSAP3;CDH13;HOXA7;TLN1;VCL;GPM6B
L-amino Acid Transport (GO:0015807)	2026-09-30	2.4897e-06	0.00190836	0	0	9.88296	127.523	SLC38A1;SLC7A7;SLC1A1;SLC1A4;SLC3A2;SLC7A11;SLC7A1;SLC38A2;SLC7A2
Positive Regulation of DNA-templated Transcription (GO:0045893)	86/1274	7.97777e-06	0.00489197	0	0	1.72786	20.283	CDKN1C;BMPR2;MAML2;THRA;CD81;RORB;AREG;ETS1;GLI3;CX3CL1;HHEX;CREB3L1;ZC3H12A;NCK2;HOXA1;HOXA7;TEAD1;HOXA5;IER2;CDK5RAP2;HOXA4;KCNH2;HES6;OSR2;DTX3L;PAX6;MITF;HNF1A;PARP9;SOX10;RUNX1;NR5A2;MDFIC;RFX4;DDIT3;IRF7;RARA;RARB;CDH13;TRIM16;ARHGEF2;MAML3;MZF1;PLCB1;ATF6;CLOCK;TLR4;TLR3;ENG;NOTCH3;NFAT5;NFIX;AKNA;LEF1;NPAS3;ATXN7;NSD1;ATOH8;OTX2;APOE;NKX6-1;RXRG;ZBED3;FZD1;NGFR;WWTR1;IL33;AKIRIN2;AFAP1L2;…
Neutral Amino Acid Transport (GO:0015804)	2036-09-01	1.30631e-05	0.00667526	0	0	7.68434	86.4159	SLC38A1;SLC7A7;SLC6A9;SLC1A1;SLC1A4;SLC3A2;SLC7A11;SLC7A10;SLC38A2
L-alpha-amino Acid Transmembrane Transport (GO:1902475)	2038-09-01	2.09774e-05	0.00871738	0	0	7.15364	77.0594	SLC38A1;SLC7A7;SLC1A1;SLC1A4;SLC3A2;SLC7A11;SLC7A1;SLC38A2;SLC7A2
Metal Ion Transport (GO:0030001)	21/180	2.27459e-05	0.00871738	0	0	3.06809	32.8013	KCNG1;KCNH2;KCNK5;RYR2;CHRNA4;KCNJ12;KCNC3;KCNC4;ITPR1;SLC41A1;SLC3A2;GHITM;CACNB2;TRPM2;GRIN3A;COPS2;CCL5;KCNN4;TRPM5;KCNK1;TRPM3
Positive Regulation of Endothelial Cell-Matrix Adhesion via Fibronectin (GO:1904906)	2026-04-06	4.31049e-05	0.0146844	0	0	45.8898	461.279	RRAS;LEF1;FUT1;RIN2
Release of Sequestered Calcium Ion Into Cytosol (GO:0051209)	2043-09-01	6.01264e-05	0.01666	0	0	6.10004	59.2866	RYR2;TRPM2;LCK;PLCL1;ITPR1;ITPR2;GHITM;PLCG1;PLCB1
Regulation of Cell Migration (GO:0030334)	39/479	6.42698e-05	0.01666	0	0	2.0742	20.0211	SEMA5A;KANK1;SERPINE2;LEF1;CHRD;STC1;NEXN;THY1;THBS1;CX3CL1;AMOT;FGF8;CCL5;DPYSL3;TNR;PLXNC1;APPL2;FGF21;NGFR;ACE;WNT5B;SMOX;SEMA4C;EMP2;MITF;RHOC;F3;BST2;RAP2C;CAMSAP3;TGFBR3;MMP14;CEACAM1;NAV3;CDH13;SGK3;AMOTL1;VCL;ENG
Nervous System Development (GO:0007399)	39/480	6.72151e-05	0.01666	0	0	2.06939	19.8819	SEMA5A;TRIM71;CHRM3;GPM6A;GSTP1;CHD7;NTN5;PCSK9;VLDLR;ZDHHC2;PTPRF;FGF8;PTPRZ1;TNR;PLXNC1;CHAC1;RXRG;GPM6B;CDK5RAP2;FGF21;MBNL1;SEMA6A;FZD5;SMOX;RYK;CABLES1;PAX6;BTBD6;MERTK;S100B;SOX10;DCLK1;OLFM1;NR5A2;FGF14;NAV3;PXMP2;TYRO3;FAT4
Regulation of Endothelial Cell Migration (GO:0010594)	13/88	7.41911e-05	0.01666	0	0	4.00513	38.0843	PTPRM;STC1;EMP2;ETS1;FUT1;THBS1;DLL4;CEACAM1;RRAS;ZC3H12A;ATOH8;APOE;RIN2
Calcium Ion Transport (GO:0006816)	16/126	7.60728e-05	0.01666	0	0	3.36702	31.9322	RYR2;CHRNA4;ITPR1;ANO6;SLC3A2;GHITM;SLC8A2;CACNB2;TRPM2;GRIN3A;P2RX4;COPS2;CCL5;KCNN4;TRPM5;TRPM3
Regulation of Endothelial Cell-Matrix Adhesion via Fibronectin (GO:1904904)	2026-04-07	9.72282e-05	0.0179086	0	0	30.5916	282.619	RRAS;LEF1;FUT1;RIN2
Sulfur Amino Acid Transport (GO:0000101)	2026-04-07	9.72282e-05	0.0179086	0	0	30.5916	282.619	SLC1A1;SLC1A4;SLC3A2;SLC7A11
Neurogenesis (GO:0022008)	1967-11-01	9.92973e-05	0.0179086	0	0	4.53233	41.7762	FGF8;NR5A2;FGF14;RYK;PCSK9;NTN5;CHAC1;BTBD6;FAT4;CDK5RAP2;FGF21
Positive Regulation of Transcription by RNA Polymerase II (GO:0045944)	66/983	0.000110227	0.0187753	0	0	1.69869	15.4802	BMPR2;MAML2;THRA;CD81;RORB;AREG;ETS1;GLI3;CX3CL1;HHEX;CREB3L1;ZC3H12A;NCK2;HOXA1;HOXA7;TEAD1;HOXA5;IER2;HOXA4;HES6;OSR2;PAX6;MITF;HNF1A;RUNX1;NR5A2;RFX4;DDIT3;IRF7;RARA;RARB;CDH13;ARHGEF2;MAML3;MZF1;ATF6;TLR4;TLR3;ENG;NFAT5;NFIX;AKNA;LEF1;ATOH8;OTX2;NKX6-1;RXRG;ZBED3;WWTR1;IL33;AKIRIN2;PRRX1;FZD5;SMOX;ANKRD23;NR1D2;GRHL1;SMARCA2;SMAD5;FOSL2;MLLT10;NFIA;LPIN1;NFE2L1;MBTPS2;CCDC62
Amino Acid Import Across Plasma Membrane (GO:0089718)	2026-07-28	0.000121828	0.0191798	0	0	7.66827	69.1134	SLC6A9;SLC1A1;SLC1A4;SLC3A2;SLC7A1;SLC38A2;SLC7A2
Hippo Signaling (GO:0035329)	2026-06-20	0.000125113	0.0191798	0	0	9.85097	88.5237	TEAD4;WWTR1;MOB1A;AMOTL1;FAT4;TEAD1
Regulation of Gene Expression (GO:0010468)	73/1127	0.000145474	0.0212393	0	0	1.63719	14.4654	TRIM71;DDX3Y;PRDM9;BMPR2;ZBTB25;CHD7;ZBTB20;RORB;AREG;ETS1;AFF1;GLI3;SLC8A2;FGF8;CREB3L1;ZC3H12A;NFKBIZ;SIRPA;UTY;LGALS9;HOXA5;OSR2;MBNL1;ZBTB37;PAX6;MITF;ASH1L;PARP9;F3;TAPBP;ACTA2;TGFBR3;OLFM1;PTP4A3;NR5A2;DDIT3;MZF1;CLOCK;TLR4;TLR3;ENG;RBMS3;DHH;LEF1;TULP3;FBLN1;AEBP1;ZBTB4;NKAPL;ZBTB2;DLL4;ATXN7;NSD1;STC2;ATOH8;APOE;SLC38A2;CD276;WWTR1;IL33;SMOX;PRRX2;MSN;NR1D2;PARP14;GRHL1;SMARCA2;SMAD5;ZBTB…
Carboxylic Acid Transport (GO:0046942)	2049-09-01	0.000174887	0.0243729	0	0	5.1834	44.8435	SLC38A1;SLC6A9;SLC1A4;SLC3A2;SLC16A9;SLC16A3;SLC7A1;SLC38A2;SLC7A2
Negative Regulation of Sequestering of Calcium Ion (GO:0051283)	2040-08-01	0.000216027	0.0283662	0	0	5.75481	48.5712	RYR2;TRPM2;LCK;PLCL1;ITPR1;ITPR2;PLCG1;PLCB1
Positive Regulation of T Cell Activation (GO:0050870)	14/111	0.000225725	0.0283662	0	0	3.33516	28.0026	PHF10;CD81;DOCK8;THY1;TNFRSF13C;SMARCA2;SLC7A1;NR5A2;LCK;CCL5;NCK2;SIRPA;LGALS9;CD276
Positive Regulation of Macromolecule Biosynthetic Process (GO:0010557)	30/355	0.000231297	0.0283662	0	0	2.14921	17.9927	BMPR2;LEF1;IRS2;FBLN1;AREG;ETS1;DLL4;FGF8;ZC3H12A;LGALS9;SLC38A2;HOXA5;IL33;OSR2;SMOX;MSN;PAX6;MITF;SORBS1;F3;ACTA2;TGFBR3;OLFM1;ACTC1;SLC6A9;TLR4;TLR3;BRDT;LIMS1;RBMS3
Transport Across Blood-Brain Barrier (GO:0150104)	1986-12-01	0.000241649	0.028496	0	0	3.74267	31.1691	SLC38A1;ATP8A1;FABP5;SLC6A9;SLC1A1;SLC1A4;ATP1B2;SLC29A1;SLC7A1;SLC38A2;SLC7A2;SLC8A2
Negative Regulation of Kinase Activity (GO:0033673)	2041-08-01	0.000258635	0.0293694	0	0	5.58013	46.0924	CDKN1C;CEACAM1;GSTP1;PRKAG2;IRS2;TRIB3;THY1;TRIB1
Positive Regulation of Lymphocyte Proliferation (GO:0050671)	1977-11-01	0.000352931	0.038646	0	0	3.8436	30.5537	VAV3;PGAP1;NR5A2;CD81;CCL5;TNFSF13;NCK2;IRS2;TNFRSF13C;SLC7A1;CD276
Positive Regulation of Metabolic Process (GO:0009893)	16/147	0.000459105	0.0485385	0	0	2.82415	21.7071	THRA;GADD45A;IL10RB;ADRB1;GHITM;THBS1;DHRS4;BSCL2;PER2;FABP5;ZC3H12A;SIRPA;LPIN1;APPL2;DECR1;FGF21
Negative Regulation of Transcription by RNA Polymerase II (GO:0000122)	50/732	0.000504846	0.0505077	0	0	1.71707	13.0347	ZBTB25;THRA;ZBTB20;AREG;GLI3;AMOT;HHEX;TRPS1;HOXA7;TGIF1;OSR2;KLF12;USP2;ZBTB37;EN1;PAX6;MITF;PARP9;SOX10;RUNX1;MAF;DDIT3;RARA;IRF7;RARB;LCOR;TRIB3;MZF1;MDFI;ENG;ZBTB8A;NFIX;LEF1;AEBP1;ZBTB4;ZBTB2;DLL4;NSD1;NDN;NKX6-1;E2F6;IL33;USP9X;GADD45A;NR1D2;SMARCA2;PER2;ZBTB6;COPS2;NFE2L1
Regulation of Granulocyte Differentiation (GO:0030852)	2026-04-10	0.000527152	0.0505077	0	0	15.2934	115.435	CEACAM1;LEF1;RARA;RUNX1
Glucan Metabolic Process (GO:0044042)	2026-04-10	0.000527152	0.0505077	0	0	15.2934	115.435	PHKG1;PPP1R3C;PRKAG2;NHLRC1
Extracellular Matrix Organization (GO:0030198)	18/182	0.000667898	0.0604418	0	0	2.53963	18.5682	COL27A1;ECM2;COL14A1;PLOD2;LAMC1;MMP14;COL3A1;COL2A1;COL4A2;COL5A1;COL4A1;CREB3L1;SMOC1;MMP28;COL9A3;COL9A2;GPM6B;ENG
Regulation of Long-Chain Fatty Acid Import Across Plasma Membrane (GO:0010746)	2026-03-05	0.000690327	0.0604418	0	0	34.3762	250.202	ACSL5;IRS2;THBS1
Embryo Development Ending in Birth or Egg Hatching (GO:0009792)	2026-05-18	0.000696727	0.0604418	0	0	8.83047	64.1897	CAMSAP3;OSR2;NR5A2;CHD7;RAI2
Negative Regulation of Cell Motility (GO:2000146)	15/139	0.00074735	0.0604418	0	0	2.79474	20.1192	NGFR;KANK1;CHRD;STC1;MITF;FBLN1;THY1;CX3CL1;BST2;RAP2C;TGFBR3;NAV3;DPYSL3;VCL;ENG
Vascular Transport (GO:0010232)	1984-11-01	0.000752349	0.0604418	0	0	3.47376	24.9844	SLC38A1;ATP8A1;SLC6A9;SLC1A1;SLC1A4;ATP1B2;SLC29A1;SLC7A1;SLC38A2;SLC7A2;SLC8A2
Positive Regulation of Intracellular Signal Transduction (GO:1902533)	45/652	0.000766331	0.0604418	0	0	1.73237	12.4279	SEMA5A;PPP1R15A;NFAT5;BMPR2;THRA;CD81;ADRB1;IQGAP1;THBS1;CX3CL1;PIK3R5;GRM5;FGF8;LGALS1;CCL5;ATOH8;LGALS9;EXTL3;FGF21;VAV3;VWF;RSAD2;RYK;NMI;GDF6;RHOC;S100B;F3;EDAR;BST2;TGFBR3;PTP4A3;P2RX4;LCK;DDIT3;TRAF5;TYRO3;CDH13;TRIM16;ALPK1;TLR4;BIRC2;TLR3;ENG;LIMS1
Positive Regulation of Cell Differentiation (GO:0045597)	25/297	0.000786683	0.0604418	0	0	2.13283	15.2448	BMPR2;LEF1;LPL;LAMC1;AREG;FGF8;RRAS;GLIPR2;ZC3H12A;DPF3;HOXA5;FZD1;WWTR1;ZHX3;PHF10;AXIN2;GDF6;SMARCA2;SMAD5;OLFM1;CEACAM1;NR5A2;ARHGEF2;PLCB1;RIN2
Negative Regulation of Tumor Necrosis Factor Production (GO:0032720)	2048-08-01	0.000788542	0.0604418	0	0	4.60193	32.8823	GSTP1;ZC3H12A;RARA;SIRPA;LGALS9;THBS1;TLR4;CX3CL1
Negative Regulation of Endothelial Cell Proliferation (GO:0001937)	2038-07-01	0.000901382	0.0651086	0	0	5.19192	36.4036	DLL4;NGFR;ATOH8;PTPRM;APOE;THBS1;ENG
Negative Regulation of Epithelial Cell Proliferation (GO:0050680)	1973-10-01	0.000906713	0.0651086	0	0	3.65673	25.6179	CDKN1C;TGFBR3;CEACAM1;ATOH8;PTPRM;APOE;MCC;THBS1;MTSS1;ENG
Positive Regulation of Endothelial Cell Apoptotic Process (GO:2000353)	2026-05-19	0.000913135	0.0651086	0	0	8.1993	57.3838	NGFR;ANO6;PLCG1;F3;THBS1
Negative Regulation of DNA-templated Transcription (GO:0045892)	63/1006	0.000976911	0.0680729	0	0	1.56844	10.871	CDKN1C;ZBTB25;THRA;ZBTB20;RORB;AREG;GLI3;AMOT;HHEX;CREB3L1;TRPS1;HOXA7;TGIF1;OSR2;KLF12;ZHX3;ZBTB37;USP2;EN1;PAX6;MITF;HNF1A;PARP9;SOX10;RUNX1;MAF;MDFIC;DDIT3;IRF7;RARA;LCOR;RARB;TRIB3;MZF1;PLCB1;CLOCK;CRYAB;MDFI;ENG;ZBTB8A;NFIX;LEF1;AEBP1;ZBTB4;ZBTB2;DLL4;NSD1;ATOH8;NDN;NKX6-1;E2F6;IL33;USP9X;GADD45A;NR1D2;SMARCA2;PER2;ZBTB6;COPS2;RCOR3;RCOR2;NFE2L1;LIMS1
Calcium Ion Transmembrane Import Into Cytosol (GO:0097553)	1974-10-01	0.00100973	0.0687914	0	0	3.5994	24.829	RYR2;TRPM2;LCK;PLCL1;ITPR1;ITPR2;PLCG1;PLCB1;JPH1;SLC8A2
Negative Regulation of Tumor Necrosis Factor Superfamily Cytokine Production (GO:1903556)	1950-08-01	0.00104216	0.0687914	0	0	4.38233	30.0911	GSTP1;ZC3H12A;RARA;SIRPA;LGALS9;TLR4;THBS1;CX3CL1
Positive Regulation of Multicellular Organismal Process (GO:0051240)	31/407	0.00106399	0.0687914	0	0	1.91679	13.1218	BMPR2;NUMA1;THRA;LEF1;LPL;ADRB1;SYDE1;GLIPR2;OTX2;APOE;NKX6-1;APPL2;DECR1;ZBED3;FGF21;WWTR1;IL33;PHF10;SMOX;AXIN2;SMARCA2;BSCL2;PER2;CACNB2;OLFM1;FABP5;RUFY4;TRIM16;PLCB1;PPIB;LPIN1
Synapse Organization (GO:0050808)	15/144	0.00107697	0.0687914	0	0	2.68571	18.3531	GPM6A;FZD5;RYK;CHCHD10;ZDHHC2;KY;CX3CL1;PTPRF;SLC8A2;CACNB2;GRM5;PPFIBP2;PLXNC1;LRRC4C;LRRC4B
Positive Regulation of Endothelial Cell Migration (GO:0010595)	1988-11-01	0.00111428	0.0690922	0	0	3.29262	22.3883	SEMA5A;P2RX4;RRAS;ZC3H12A;ATOH8;PLCG1;ETS1;RIN2;FUT1;THBS1;AMOT
Regulation of Interleukin-5 Production (GO:0032674)	2026-04-12	0.00116169	0.0690922	0	0	11.4689	77.5052	LEF1;RARA;LGALS9;TNFRSF21
Ameboidal-Type Cell Migration (GO:0001667)	2026-05-20	0.00117581	0.0690922	0	0	7.65228	51.6207	GPC3;IQGAP1;AMOTL1;AMOT;TNS1
Glycogen Metabolic Process (GO:0005977)	2026-05-20	0.00117581	0.0690922	0	0	7.65228	51.6207	PER2;PHKG1;PPP1R3C;PRKAG2;NHLRC1
Canonical Wnt Signaling Pathway (GO:0060070)	1963-09-01	0.00119435	0.0690922	0	0	3.83675	25.8219	FZD1;WNT2B;WNT5B;FZD5;RYK;SFRP5;LEF1;DIXDC1;AXIN2
Regulation of Tumor Necrosis Factor Production (GO:0032680)	14/131	0.00121706	0.069102	0	0	2.76214	18.5376	IL33;FZD5;GSTP1;LPL;LY96;THBS1;CX3CL1;ZC3H12A;RARA;SIRPA;LGALS9;ARHGEF2;TLR4;TLR3
Serine Transport (GO:0032329)	2026-03-06	0.00133755	0.0708079	0	0	22.9163	151.635	SLC1A4;SLC7A10;SLC38A2
Negative Regulation of Granulocyte Differentiation (GO:0030853)	2026-03-06	0.00133755	0.0708079	0	0	22.9163	151.635	CEACAM1;RARA;RUNX1
Polyamine Biosynthetic Process (GO:0006596)	2026-03-06	0.00133755	0.0708079	0	0	22.9163	151.635	SLC38A1;SMOX;PAOX
Positive Regulation of B Cell Proliferation (GO:0030890)	2026-06-30	0.00133948	0.0708079	0	0	5.7434	37.9953	VAV3;PGAP1;CD81;TNFSF13;IRS2;TNFRSF13C
Regulation of Fibroblast Growth Factor Receptor Signaling Pathway (GO:0040036)	2026-05-21	0.00149045	0.0753353	0	0	7.17364	46.6909	CREB3L1;SPRY4;OTX2;FGFBP3;THBS1
Anterior/Posterior Pattern Specification (GO:0009952)	1965-09-01	0.00149749	0.0753353	0	0	3.69933	24.0603	HES6;HHEX;BMPR2;DDIT3;HOXA3;HOXA7;HOXA6;HOXA5;HOXA4
Negative Regulation of Signal Transduction (GO:0009968)	23/277	0.00149884	0.0753353	0	0	2.0981	13.6441	KANK1;ASAH2;SEMA6A;SPRY4;TULP3;SMAD5;THBS1;CX3CL1;GLI3;DLL4;MMP14;HHEX;WIF1;CREB3L1;SFRP5;CCL5;TMBIM1;TYRO3;GPC3;SIRPA;CHAC1;TRIB1;MDFI
Positive Regulation of miRNA Metabolic Process (GO:2000630)	1953-08-01	0.00154058	0.0761839	0	0	4.08953	26.4822	NOTCH3;NGFR;ZC3H12A;ATOH8;PAX6;AREG;ETS1;TEAD1
Regulation of Vasculogenesis (GO:2001212)	2026-04-13	0.00162259	0.0789659	0	0	10.194	65.4836	CEACAM1;RRAS;EMP2;RIN2
Regulation of Transcription by RNA Polymerase II (GO:0006357)	122/2250	0.00168848	0.0808886	0	0	1.36195	8.69457	ZBTB25;MAML2;CD81;ZBTB20;RORB;ETS1;AMOT;CREB3L1;ZXDB;ZC3H12A;HOXA3;HOXA2;DPF3;HOXA1;HOXA7;HOXA6;HOXA5;IER2;HOXA4;HES6;OSR2;MAMSTR;ZBTB37;USP2;MITF;HNF1A;SOX10;RUNX1;MAF;RFX4;DDIT3;SFRP5;TRIB3;MAML3;MZF1;ATF6;CLOCK;ZBTB8A;AKNA;AEBP1;ZBTB4;NPAS3;ZBTB2;PGBD1;ATXN7;NDN;OTX2;NKX6-1;ZBED3;WWTR1;AKIRIN2;PHF10;FZD5;GADD45A;ANKRD23;TCEANC;NR1D2;SMARCA2;SMAD5;FOSL2;MLLT10;ZBTB6;COPS2;JMY;MKX;RCOR3;RCOR2;NF…
Positive Regulation of RNA Biosynthetic Process (GO:1902680)	38/555	0.00219318	0.0965705	0	0	1.7108	10.4742	CDKN1C;LEF1;RORB;AREG;ETS1;GLI3;NPAS3;HHEX;ATXN7;NSD1;ATOH8;OTX2;APOE;TEAD1;CDK5RAP2;FZD1;KCNH2;OSR2;AFAP1L2;DTX3L;NR1D2;PAX6;MITF;HNF1A;GDF6;PARP9;SOX10;SMARCA2;SMAD5;RUNX1;NR5A2;MDFIC;DDIT3;RARA;IRF7;TRIM16;PLCB1;CLOCK
Retinoic Acid Receptor Signaling Pathway (GO:0048384)	2026-04-14	0.00219672	0.0965705	0	0	9.17413	56.1529	THRA;RARA;RARB;RXRG
Negative Regulation of Fatty Acid Biosynthetic Process (GO:0045717)	2026-04-14	0.00219672	0.0965705	0	0	9.17413	56.1529	CEACAM1;APOC1;UBR4;TRIB3
Amino Acid Transport (GO:0006865)	2044-07-01	0.00220133	0.0965705	0	0	4.34862	26.6079	SLC38A1;SLC1A4;SLC3A2;SLC7A10;SLC7A1;SLC38A2;SLC7A2
Cardiac Atrium Development (GO:0003230)	2026-03-07	0.0022678	0.0965705	0	0	17.1863	104.646	DLL4;NPHP3;ENG
Positive Regulation of Endocytic Recycling (GO:2001137)	2026-03-07	0.0022678	0.0965705	0	0	17.1863	104.646	EHD2;AKAP5;ZDHHC2
Positive Regulation of Receptor Catabolic Process (GO:2000646)	2026-03-07	0.0022678	0.0965705	0	0	17.1863	104.646	DTX3L;PCSK9;APOE
Regulation of Cellular Extravasation (GO:0002691)	2026-03-07	0.0022678	0.0965705	0	0	17.1863	104.646	PLVAP;PGAP1;THY1
External Encapsulating Structure Organization (GO:0045229)	12/111	0.00240559	0.0996696	0	0	2.79389	16.847	MMP14;COL3A1;COL27A1;ECM2;COL2A1;COL4A2;COL4A1;COL14A1;SMOC1;MMP28;COL9A3;COL9A2
Extracellular Structure Organization (GO:0043062)	12/111	0.00240559	0.0996696	0	0	2.79389	16.847	MMP14;COL3A1;COL27A1;ECM2;COL2A1;COL4A2;COL4A1;COL14A1;SMOC1;MMP28;COL9A3;COL9A2
Negative Regulation of Protein Phosphorylation (GO:0001933)	1983-10-01	0.00243961	0.0997313	0	0	3.15416	18.9751	CEACAM1;SMOX;GSTP1;ZC3H12A;PRKAG2;TRIB3;FBLN1;THY1;TRIB1;ZBED3
Glucose Metabolic Process (GO:0006006)	1957-08-01	0.00247966	0.100035	0	0	3.75491	22.5281	PER2;TPI1;H6PD;TAC4;IRS2;GALM;HOOK3;PCK2
Regulation of B Cell Proliferation (GO:0030888)	2045-07-01	0.00251414	0.100108	0	0	4.23396	25.3438	VAV3;PGAP1;CD81;TNFSF13;IRS2;TNFRSF13C;TNFRSF21
Regulation of Cell-Substrate Adhesion (GO:0010810)	2046-07-01	0.00286003	0.111024	0	0	4.12518	24.1609	ECM2;PGAP1;EMP2;THY1;FBLN2;CX3CL1;LIMS1
Positive Regulation of Cell Migration (GO:0030335)	26/344	0.00287914	0.111024	0	0	1.89498	11.0862	SEMA5A;BMPR2;LEF1;FBLN1;ETS1;FUT1;THBS1;CX3CL1;SYDE1;RRAS;GLIPR2;CCL5;ZC3H12A;ATOH8;PLCG1;SEMA6A;WNT5B;SMOX;SEMA4C;RHOC;F3;MMP14;CDH13;ARHGEF2;KIF20B;RIN2
Regulation of Interleukin-13 Production (GO:0032656)	2026-04-15	0.00289692	0.111024	0	0	8.33968	48.738	LEF1;RARA;LGALS9;TNFRSF21
Negative Regulation of Myeloid Leukocyte Differentiation (GO:0002762)	2035-06-01	0.0030647	0.116004	0	0	4.75191	27.5032	CEACAM1;RARA;HOXA7;TLR4;TLR3;RUNX1
BMP Signaling Pathway (GO:0030509)	2047-07-01	0.00324122	0.118075	0	0	4.02184	23.0524	TGFBR3;BMPR2;USP9X;CHRD;GDF6;SMAD5;ENG
Positive Regulation of miRNA Transcription (GO:1902895)	2047-07-01	0.00324122	0.118075	0	0	4.02184	23.0524	NOTCH3;NGFR;ATOH8;PAX6;AREG;ETS1;TEAD1
Positive Regulation of Cell-Substrate Adhesion (GO:0010811)	1973-09-01	0.00337989	0.118075	0	0	3.23556	18.4101	ECM2;PLEKHA2;CDH13;EMP2;FBLN1;FBLN2;FUT1;CX3CL1;LIMS1
Response to Hexose (GO:0009746)	2026-05-25	0.00338696	0.118075	0	0	5.73771	32.6351	LPL;IRS2;HNF1A;THBS1;ZBED3
Dopaminergic Neuron Differentiation (GO:0071542)	2026-05-25	0.00338696	0.118075	0	0	5.73771	32.6351	FZD1;FGF8;RYK;EN1;OTX2
Fatty Acid Catabolic Process (GO:0009062)	1960-08-01	0.00343972	0.118075	0	0	3.53772	20.0672	FA2H;ECHS1;ILVBL;ABHD2;ECHDC2;LPIN1;ACAD10;DECR1
Negative Regulation of Protein Kinase Activity (GO:0006469)	1960-08-01	0.00343972	0.118075	0	0	3.53772	20.0672	CDKN1C;CEACAM1;GADD45A;GSTP1;PRKAG2;TRIB3;THY1;TRIB1
Regulation of Angiogenesis (GO:0045765)	18/211	0.00350482	0.118075	0	0	2.15473	12.182	SEMA5A;SEMA6A;HSPB6;SERPINF1;PTPRM;EMP2;F3;ETS1;THBS1;RUNX1;AMOT;CEACAM1;HHEX;RRAS;COL4A2;ZC3H12A;PLCG1;HOXA5
Biogenic Amine Catabolic Process (GO:0042402)	2026-03-08	0.0035157	0.118075	0	0	13.7483	77.6852	SMOX;COMT;PAOX
Response to Magnesium Ion (GO:0032026)	2026-03-08	0.0035157	0.118075	0	0	13.7483	77.6852	SLC41A1;D2HGDH;THBS1
Oligosaccharide Metabolic Process (GO:0009311)	2048-07-01	0.00365997	0.118075	0	0	3.92355	22.0123	NEU4;B4GALT1;IDUA;ST3GAL6;FUT1;CTBS;FUT4
Regulation of Non-Canonical Wnt Signaling Pathway (GO:2000050)	2026-04-16	0.00373559	0.118075	0	0	7.64431	42.7306	WNT5B;SFRP5;GPC3;NPHP3
Regulation of Plasminogen Activation (GO:0010755)	2026-04-16	0.00373559	0.118075	0	0	7.64431	42.7306	CLEC3B;SERPINE2;THBS1;RUNX1
Ceramide Catabolic Process (GO:0046514)	2026-04-16	0.00373559	0.118075	0	0	7.64431	42.7306	ASAH1;NEU4;ASAH2;HEXA
Modified Amino Acid Transport (GO:0072337)	2026-04-16	0.00373559	0.118075	0	0	7.64431	42.7306	MGST1;SLC1A4;SLC7A11;SLC16A9
Positive Regulation of Lipid Storage (GO:0010884)	2026-04-16	0.00373559	0.118075	0	0	7.64431	42.7306	ZC3H12A;LPL;PLIN3;PLIN2
Regulation of Cold-Induced Thermogenesis (GO:0120161)	14/148	0.00381517	0.11936	0	0	2.40957	13.4183	THRA;LAMA4;PLCL1;ACOT11;ADRB1;BSCL2;PER2;FABP5;DDIT3;LPIN1;TLR4;APPL2;DECR1;FGF21
Negative Regulation of Fatty Acid Metabolic Process (GO:0045922)	2026-05-26	0.00405071	0.12412	0	0	5.4642	30.1015	CEACAM1;APOC1;UBR4;TRIB3;APPL2
Negative Regulation of Lipid Biosynthetic Process (GO:0051055)	2026-05-26	0.00405071	0.12412	0	0	5.4642	30.1015	CEACAM1;APOC1;UBR4;TRIB3;APOE
Negative Regulation of Endothelial Cell Migration (GO:0010596)	2037-06-01	0.00408877	0.12412	0	0	4.44487	24.4446	DLL4;GADD45A;PTPRM;STC1;APOE;THBS1
Regulation of Inflammatory Response (GO:0050727)	20/249	0.00429401	0.129073	0	0	2.01886	11.0039	IL33;PGAP1;AKNA;LPL;NR1D2;NMI;ETS1;CX3CL1;LGALS1;NR5A2;CCL5;NFKBIZ;TYRO3;SIRPA;APOE;TLR4;EXTL3;MGLL;TLR3;BIRC2
Negative Regulation of ERK1 and ERK2 Cascade (GO:0070373)	1950-07-01	0.0046194	0.136183	0	0	3.74066	20.1154	DUSP4;SEMA6A;GSTP1;SPRY4;SIRPA;FBLN1;TLR4
Negative Regulation of Phosphorylation (GO:0042326)	1950-07-01	0.0046194	0.136183	0	0	3.74066	20.1154	CDKN1C;CDKN2C;SMOX;ZC3H12A;IRS2;FBLN1;ZBED3
Muscle Cell Development (GO:0055001)	2026-04-17	0.00472467	0.136659	0	0	7.05592	37.7841	CHRNB1;EFEMP2;MEGF10;ENG
Positive Regulation of Leukocyte Adhesion to Vascular Endothelial Cell (GO:1904996)	2026-04-17	0.00472467	0.136659	0	0	7.05592	37.7841	NFAT5;ETS1;FUT4;CHST2
L-arginine Transmembrane Transport (GO:1903826)	2026-03-09	0.00510998	0.138648	0	0	11.4563	60.4501	SLC7A7;SLC7A1;SLC7A2
Basic Amino Acid Transmembrane Transport (GO:1990822)	2026-03-09	0.00510998	0.138648	0	0	11.4563	60.4501	SLC7A7;SLC7A1;SLC7A2
Collagen Biosynthetic Process (GO:0032964)	2026-03-09	0.00510998	0.138648	0	0	11.4563	60.4501	RCN3;COL5A1;TRAM2
Smooth Muscle Tissue Development (GO:0048745)	2026-03-09	0.00510998	0.138648	0	0	11.4563	60.4501	EFEMP2;SMOX;ENG
Glucan Biosynthetic Process (GO:0009250)	2026-03-09	0.00510998	0.138648	0	0	11.4563	60.4501	PER2;PPP1R3C;NHLRC1
Glycogen Biosynthetic Process (GO:0005978)	2026-03-09	0.00510998	0.138648	0	0	11.4563	60.4501	PER2;PPP1R3C;NHLRC1
Positive Regulation of Vasculogenesis (GO:2001214)	2026-03-09	0.00510998	0.138648	0	0	11.4563	60.4501	CEACAM1;RRAS;RIN2
Response to Glucose (GO:0009749)	1951-07-01	0.00516477	0.138905	0	0	3.65546	19.2493	ZBTB20;LPL;IRS2;HNF1A;THBS1;PCK2;ZBED3
Negative Regulation of Cell-Substrate Adhesion (GO:0010812)	2039-06-01	0.00534587	0.142173	0	0	4.17505	21.8415	KANK1;SPRY4;FBLN1;HOXA7;THBS1;CX3CL1
Negative Regulation of Cell Population Proliferation (GO:0008285)	27/379	0.00537901	0.142173	0	0	1.77677	9.28406	CDKN1C;BMPR2;GSTP1;FBLN1;AREG;ETS1;THBS1;DLL4;CLMN;NCK2;SPEG;IGFBP7;APOE;APPL2;CDKN2C;HNF1A;NMI;MCC;SMARCA2;PTPN14;MTSS1;MYO16;PER2;TGFBR3;SFRP5;CDH13;TRIB1
Regulation of Lipid Biosynthetic Process (GO:0046890)	2026-05-28	0.00564797	0.144682	0	0	4.98853	25.8229	ASAH1;CEACAM1;ZBTB20;APOE;SORBS1
Toll-Like Receptor 4 Signaling Pathway (GO:0034142)	2026-05-28	0.00564797	0.144682	0	0	4.98853	25.8229	LY96;LGALS9;NMI;RAB11FIP2;TLR4
Negative Regulation of Type II Interferon Production (GO:0032689)	2026-05-28	0.00564797	0.144682	0	0	4.98853	25.8229	DDIT3;ZC3H12A;RARA;LGALS9;TLR4
Positive Regulation of Gene Expression (GO:0010628)	30/436	0.00567558	0.144682	0	0	1.71303	8.85905	BMPR2;LEF1;FBLN1;AREG;ETS1;THBS1;DLL4;FGF8;ZC3H12A;LGALS9;SLC38A2;HOXA5;IL33;OSR2;SMOX;PCIF1;MSN;PAX6;MITF;F3;ACTA2;TGFBR3;OLFM1;NR5A2;ACTC1;TLR4;TLR3;BRDT;LIMS1;RBMS3
Regulation of Cytoskeleton Organization (GO:0051493)	13/139	0.00571831	0.144682	0	0	2.37764	12.2783	PGAP1;ARHGEF26;NEXN;RHOF;RND2;RHOC;RHOBTB1;BST2;CAMSAP3;SYDE1;TRPM2;NGEF;GPM6B
Positive Regulation of Reactive Oxygen Species Metabolic Process (GO:2000379)	1952-07-01	0.00575708	0.144682	0	0	3.57404	18.4325	GADD45A;GSTP1;ZC3H12A;SIRPA;TLR4;THBS1;DHRS4
Regulation of Integrin-Mediated Signaling Pathway (GO:2001044)	2026-04-18	0.00587552	0.145277	0	0	6.55158	33.6552	PGAP1;EMP2;LAMC1;LIMS1
Positive Regulation of Potassium Ion Transmembrane Transport (GO:1901381)	2026-04-18	0.00587552	0.145277	0	0	6.55158	33.6552	KCNH2;ANO6;ATP1B2;KCNN4
Regulation of miRNA Transcription (GO:1902893)	1966-08-01	0.00620104	0.150892	0	0	3.17075	16.1171	NOTCH3;NGFR;ATOH8;RARA;PAX6;AREG;ETS1;TEAD1
Regulation of Neurogenesis (GO:0050767)	1966-08-01	0.00620104	0.150892	0	0	3.17075	16.1171	PER2;HES6;SERPINF1;LEF1;PAX6;HOOK3;CX3CL1;APPL2
Regulation of Focal Adhesion Assembly (GO:0051893)	1953-07-01	0.00639873	0.15327	0	0	3.49616	17.6614	CAMSAP3;THY1;TLN1;THBS1;VCL;GPM6B;LIMS1
Positive Regulation of B Cell Activation (GO:0050871)	1953-07-01	0.00639873	0.15327	0	0	3.49616	17.6614	VAV3;MMP14;PGAP1;CD81;TNFSF13;IRS2;TNFRSF13C
Regulation of Cell Motility (GO:2000145)	12/126	0.00673597	0.159877	0	0	2.42436	12.1225	CAMSAP3;CEACAM1;FGF8;SERPINE2;TNR;NEXN;FBLN1;SGK3;PLXNC1;AMOTL1;AMOT;FGF21
Negative Regulation of Cytokine Production (GO:0001818)	16/191	0.00677888	0.159877	0	0	2.10919	10.5332	HOMER2;LEF1;FBLN1;THBS1;CX3CL1;CEACAM1;NAV3;DDIT3;ZC3H12A;RARA;SIRPA;LGALS9;TLR4;EXTL3;APPL2;TNFRSF21
Regulation of Actin Filament-Based Process (GO:0032970)	1996-10-01	0.00696696	0.162272	0	0	2.67554	13.2883	BST2;TRPM2;PGAP1;ARHGEF26;RHOF;RND2;RHOC;NGEF;RHOBTB1;GPM6B
Regulation of Smooth Muscle Cell Proliferation (GO:0048660)	1954-07-01	0.0070921	0.162272	0	0	3.42159	16.9327	BMPR2;CCL5;CDH13;APOE;TRIB1;THBS1;CX3CL1
Cellular Response to BMP Stimulus (GO:0071773)	1954-07-01	0.0070921	0.162272	0	0	3.42159	16.9327	TGFBR3;BMPR2;USP9X;CHRD;GDF6;SMAD5;ENG
Negative Regulation of Neuron Projection Development (GO:0010977)	1954-07-01	0.0070921	0.162272	0	0	3.42159	16.9327	RTN4R;KANK1;DPYSL3;TNR;THY1;APOE;NGEF
Cardiac Epithelial to Mesenchymal Transition (GO:0060317)	2026-04-19	0.00719882	0.162291	0	0	6.11449	30.1679	TGFBR3;OLFM1;FGF8;ENG
Negative Regulation of Transferase Activity (GO:0051348)	2026-04-19	0.00719882	0.162291	0	0	6.11449	30.1679	CDKN1C;EIF4A2;DTX3L;IRS2
Regulation of Interleukin-1 Beta Production (GO:0032651)	1982-09-01	0.00731773	0.162581	0	0	2.83532	13.9426	FZD5;GSTP1;ZC3H12A;SIRPA;LPL;LGALS9;TRIM16;TLR4;CX3CL1
Positive Regulation of Tumor Necrosis Factor Production (GO:0032760)	1982-09-01	0.00731773	0.162581	0	0	2.83532	13.9426	IL33;FZD5;LPL;LY96;LGALS9;ARHGEF2;TLR4;THBS1;TLR3
Intrinsic Apoptotic Signaling Pathway in Response to Endoplasmic Reticulum Stress (GO:0070059)	2026-05-30	0.00764404	0.168609	0	0	4.58897	22.3659	PPP1R15A;DDIT3;ITPR1;TRIB3;CHAC1
Acylglycerol Metabolic Process (GO:0006639)	2042-06-01	0.00773101	0.169309	0	0	3.82653	18.6066	ABHD2;APOC1;LPL;APOE;DGKI;MGLL
Wnt Signaling Pathway (GO:0016055)	1983-09-01	0.00791102	0.172023	0	0	2.79686	13.5354	FZD1;WNT2B;WNT5B;FZD5;RYK;SFRP5;LEF1;DIXDC1;AXIN2
Cellular Response to Fibroblast Growth Factor Stimulus (GO:0044344)	1956-07-01	0.00864366	0.182796	0	0	3.28159	15.5906	TRIM71;DLL4;FIBP;FGF8;FGF14;CCL5;FGF21
Regulation of Granulocyte Chemotaxis (GO:0071622)	2026-04-20	0.00870458	0.182796	0	0	5.73204	27.1922	PGAP1;CCL5;KIF20B;THBS1
Energy Reserve Metabolic Process (GO:0006112)	2026-04-20	0.00870458	0.182796	0	0	5.73204	27.1922	PHKG1;PPP1R3C;PRKAG2;NHLRC1
High-Density Lipoprotein Particle Remodeling (GO:0034375)	2026-04-20	0.00870458	0.182796	0	0	5.73204	27.1922	APOC1;LPL;APOE;PLTP
Positive Regulation of Macrophage Migration (GO:1905523)	2026-04-20	0.00870458	0.182796	0	0	5.73204	27.1922	P2RX4;CCL5;THBS1;CX3CL1
Regulation of Neuron Migration (GO:2001222)	2026-05-31	0.00880582	0.183664	0	0	4.41224	20.8802	COL3A1;SEMA6A;ARHGEF2;KIF20B;CX3CL1
Positive Regulation of Inflammatory Response (GO:0050729)	11/115	0.00897388	0.185905	0	0	2.43435	11.4742	IL33;LGALS1;CD81;NFKBIZ;LPL;NMI;GBP2;ETS1;TLR4;CX3CL1;TLR3
Positive Regulation of Tumor Necrosis Factor Superfamily Cytokine Production (GO:1903557)	1985-09-01	0.00920669	0.188899	0	0	2.72297	12.7648	IL33;FZD5;LPL;LY96;LGALS9;ARHGEF2;TLR4;THBS1;TLR3
Regulation of Dendritic Cell Differentiation (GO:2001198)	2026-03-11	0.00942648	0.188899	0	0	8.59136	40.0721	LGALS1;TMEM176B;LGALS9
Negative Regulation of Exocytosis (GO:0045920)	2026-03-11	0.00942648	0.188899	0	0	8.59136	40.0721	STXBP6;ATP9A;RAB33B
Negative Regulation of Sprouting Angiogenesis (GO:1903671)	2026-03-11	0.00942648	0.188899	0	0	8.59136	40.0721	SEMA6A;CREB3L1;THBS1
Positive Regulation of Integrin-Mediated Signaling Pathway (GO:2001046)	2026-03-11	0.00942648	0.188899	0	0	8.59136	40.0721	EMP2;LAMC1;LIMS1
Regulation of Blood Vessel Endothelial Cell Migration (GO:0043535)	1957-07-01	0.00950662	0.189268	0	0	3.21579	14.972	P2RX4;GADD45A;APOE;PLCG1;ETS1;THBS1;AMOT
Phagocytosis (GO:0006909)	1971-08-01	0.00957459	0.189392	0	0	2.91834	13.5663	MEGF10;CD93;RARA;TYRO3;RAB11FIP2;MERTK;TLR4;GULP1
Chondrocyte Differentiation (GO:0002062)	2032-05-01	0.010084	0.196927	0	0	4.2486	19.53	OSR2;BMPR2;WNT2B;WNT5B;RUNX1
Nuclear Receptor-Mediated Signaling Pathway (GO:0141193)	2032-05-01	0.010084	0.196927	0	0	4.2486	19.53	THRA;RARA;RARB;AREG;RXRG
Neuromuscular Synaptic Transmission (GO:0007274)	2026-04-21	0.010402	0.20045	0	0	5.39458	24.6303	CHRNB1;DTNA;CHRNA4;SH2D3C
Regulation of Cell-Substrate Junction Assembly (GO:0090109)	2026-04-21	0.010402	0.20045	0	0	5.39458	24.6303	CAMSAP3;TLN1;GPM6B;VCL
Cellular Response to Cytokine Stimulus (GO:0071345)	21/289	0.0106066	0.20045	0	0	1.80981	8.22788	NFAT5;ASAH1;ASAH2;IL10RB;DOCK8;LEF1;LIFR;F3;CX3CL1;EDAR;RUFY4;CCL5;DPYSL3;ZC3H12A;SIRPA;ST3GAL6;LGALS9;ARHGEF2;GBP2;TLR4;TNFRSF21
Regulation of Endothelial Cell Proliferation (GO:0001936)	1987-09-01	0.0106567	0.20045	0	0	2.65287	12.0482	SEMA5A;ATOH8;PTPRM;CDH13;APOE;F3;FUT1;THBS1;ENG
Cellular Response to Tumor Necrosis Factor (GO:0071356)	1987-09-01	0.0106567	0.20045	0	0	2.65287	12.0482	PLVAP;ASAH1;CCL5;ZC3H12A;ARHGEF2;GBP2;BIRC2;TNFRSF21;LIMS1
Positive Regulation of Biosynthetic Process (GO:0009891)	1987-09-01	0.0106567	0.20045	0	0	2.65287	12.0482	P2RX4;CREB3L1;PRKAG2;ZBTB20;APOE;SORBS1;TLR4;RUNX1;PAOX
Potassium Ion Transmembrane Transport (GO:0071805)	12/134	0.010787	0.200807	0	0	2.26444	10.2566	KCNG1;KCNH2;KCNK5;ATP4A;SLC12A5;KCNJ12;KCNC3;KCNC4;KCNQ3;ATP1B2;KCNN4;KCNK1
Regulation of Cell Differentiation (GO:0045595)	16/201	0.0108067	0.200807	0	0	1.99413	9.0286	PHF10;MEGF10;PLEKHB1;LEF1;NR1D2;EMP2;SMARCA2;AREG;RUNX1;FGF8;SMOC1;TRPS1;DPF3;TNR;BIRC2;CDK5RAP2
Negative Regulation of Macromolecule Biosynthetic Process (GO:0010558)	16/202	0.0112958	0.208632	0	0	1.9833	8.89179	DDX3Y;SMOX;PARP14;PARP9;AREG;SMAD5;DLL4;OLFM1;CREB3L1;STC2;ZC3H12A;ATOH8;LGALS9;APOE;ENG;RBMS3
Regulation of Type II Interferon Production (GO:0032649)	1988-09-01	0.0114429	0.210083	0	0	2.61916	11.7086	FZD5;DDIT3;ZC3H12A;RARA;SIRPA;LGALS9;TLR4;TLR3;CD276
Regulation of Actin Cytoskeleton Organization (GO:0032956)	10/104	0.0119814	0.214265	0	0	2.44681	10.8257	BST2;TRPM2;PGAP1;ARHGEF26;RHOF;RND2;RHOC;NGEF;RHOBTB1;GPM6B
Regulation of Calcium-Mediated Signaling (GO:0050848)	2046-06-01	0.0119912	0.214265	0	0	3.44316	15.2311	GRM5;PGAP1;P2RX4;ITPR1;CDH13;SLC8A2
Alanine Transport (GO:0032328)	2026-03-12	0.0121814	0.214265	0	0	7.63636	33.6599	SLC1A4;SLC7A10;SLC38A2
Cellular Response to Cholesterol (GO:0071397)	2026-03-12	0.0121814	0.214265	0	0	7.63636	33.6599	GRAMD1C;SMOX;NFE2L1
Negative Regulation of Substrate Adhesion-Dependent Cell Spreading (GO:1900025)	2026-03-12	0.0121814	0.214265	0	0	7.63636	33.6599	KANK1;SPRY4;FBLN1
Polyamine Metabolic Process (GO:0006595)	2026-03-12	0.0121814	0.214265	0	0	7.63636	33.6599	SLC38A1;SMOX;PAOX
Regulation of Interleukin-4 Production (GO:0032673)	2026-04-22	0.0122996	0.214265	0	0	5.09461	22.4071	DDIT3;LEF1;RARA;LGALS9
Oligosaccharide Biosynthetic Process (GO:0009312)	2026-04-22	0.0122996	0.214265	0	0	5.09461	22.4071	B4GALT1;ST3GAL6;FUT1;FUT4
Photoperiodism (GO:0009648)	2026-04-22	0.0122996	0.214265	0	0	5.09461	22.4071	PER2;PPP1CB;USP2;CLOCK
Enzyme-Linked Receptor Protein Signaling Pathway (GO:0007167)	11/121	0.0128713	0.222958	0	0	2.30085	10.015	BMPR2;DOK5;LCK;RYK;DOK6;TYRO3;LIFR;MERTK;PTPRF;MTSS1;PTPRG
Negative Regulation of Blood Vessel Endothelial Cell Migration (GO:0043537)	2034-05-01	0.0130101	0.224095	0	0	3.95518	17.1735	DLL4;STARD13;GADD45A;APOE;THBS1
Regulation of Endothelial Cell Apoptotic Process (GO:2000351)	2047-06-01	0.0132717	0.227324	0	0	3.359	14.518	SEMA5A;NGFR;ANO6;PLCG1;THBS1;F3
Phospholipid Transport (GO:0015914)	1961-07-01	0.0135947	0.231562	0	0	2.97696	12.7952	SCARB2;ATP8A1;OSBPL5;APOC1;APOE;PLTP;ATP9A
Nitrogen Compound Transport (GO:0071705)	14/172	0.0137463	0.232031	0	0	2.04098	8.74967	SCARB2;RD3;SLC38A1;SLC1A4;SLC3A2;SLC7A1;SLC7A2;SLC2A9;RCN3;SLC6A9;RAB38;SLC29A1;KCNK1;SLC38A2
Regulation of Rho Protein Signal Transduction (GO:0035023)	1976-08-01	0.0141537	0.232031	0	0	2.70305	11.509	RTN4R;KANK1;STARD13;COL3A1;DOCK8;ARHGEF2;APOE;RASIP1
Artery Development (GO:0060840)	2026-04-23	0.014405	0.232031	0	0	4.82622	20.4641	EFEMP2;BMPR2;HOXA1;ENG
Regulation of Exocytosis (GO:0017157)	2048-06-01	0.0146448	0.232031	0	0	3.27885	13.8488	CADPS2;RAB26;RUFY4;STXBP6;SYTL4;RAB33B
Positive Regulation of Leukocyte Cell-Cell Adhesion (GO:1903039)	2048-06-01	0.0146448	0.232031	0	0	3.27885	13.8488	NFAT5;NR5A2;LCK;SIRPA;THY1;ETS1
Pyruvate Metabolic Process (GO:0006090)	2048-06-01	0.0146448	0.232031	0	0	3.27885	13.8488	PDHA1;TPI1;TAC4;HOGA1;HOOK3;PCK2
Intracellular Signaling Cassette (GO:0141124)	24/354	0.014682	0.232031	0	0	1.6804	7.0932	VAV3;WWTR1;RYR2;CHRM3;PLVAP;PDE1C;RBPMS;SMAD5;MYO16;NUDT4;PIK3R5;TIAM2;PPP1CB;EDNRA;MAF;P2RX4;DDIT3;TYRO3;RAB38;PLCG1;PDE7B;PDE8B;RIN2;BIRC2
Mitotic Cytokinesis (GO:0000281)	1962-07-01	0.0147872	0.232031	0	0	2.92268	12.3162	ANLN;RTKN;NUSAP1;MYH14;KIF23;EXOC6;RHOC
Organic Cation Transport (GO:0015695)	1962-07-01	0.0147872	0.232031	0	0	2.92268	12.3162	SLC7A7;SLC6A9;SLC1A1;SLC3A2;SLC7A1;SLC38A2;SLC7A2
Regulation of Osteoblast Differentiation (GO:0045667)	1992-09-01	0.0150266	0.232031	0	0	2.49241	10.463	FZD1;WWTR1;BMPR2;ZHX3;SMOC1;CHRD;RORB;TMEM53;SMAD5
Cellular Response to Arsenic-Containing Substance (GO:0071243)	2026-03-13	0.0153491	0.232031	0	0	6.87237	28.7038	ZC3H12A;ZFAND1;SLC38A2
Negative Regulation of Fibroblast Growth Factor Receptor Signaling Pathway (GO:0040037)	2026-03-13	0.0153491	0.232031	0	0	6.87237	28.7038	CREB3L1;SPRY4;THBS1
Positive Regulation of Type 2 Immune Response (GO:0002830)	2026-03-13	0.0153491	0.232031	0	0	6.87237	28.7038	RSAD2;CD81;RARA
Regulation of Epithelial Cell Proliferation (GO:0050678)	1993-09-01	0.0160388	0.232031	0	0	2.46261	10.1773	CDKN1C;TGFBR3;OSR2;LAMC1;MCC;FUT1;MTSS1;RAB33B;LIMS1
Negative Regulation of Angiogenesis (GO:0016525)	1993-09-01	0.0160388	0.232031	0	0	2.46261	10.1773	HHEX;SEMA6A;COL4A2;CREB3L1;SERPINF1;PTPRM;THBS1;HOXA5;AMOT
Positive Regulation of Epithelial to Mesenchymal Transition (GO:0010718)	2049-06-01	0.0161135	0.232031	0	0	3.20243	13.22	OLFM1;WWTR1;GLIPR2;LEF1;EMP2;AXIN2
Positive Regulation of Intracellular Transport (GO:0032388)	2049-06-01	0.0161135	0.232031	0	0	3.20243	13.22	EHD2;PGAP1;NUMA1;MSN;ZFAND1;KIF20B
Proteoglycan Biosynthetic Process (GO:0030166)	2049-06-01	0.0161135	0.232031	0	0	3.20243	13.22	CSGALNACT1;BMPR2;CHST12;ST3GAL6;EXTL3;CHST2
L-ornithine Transmembrane Transport (GO:1903352)	2026-02-05	0.016152	0.232031	0	0	15.2593	62.9553	SLC7A1;SLC7A2
Alcohol Metabolic Process (GO:0006066)	2026-02-05	0.016152	0.232031	0	0	15.2593	62.9553	ALDH3B1;DHRS4
Aminophospholipid Transport (GO:0015917)	2026-02-05	0.016152	0.232031	0	0	15.2593	62.9553	SCARB2;ATP8A1
Basic Amino Acid Transport (GO:0015802)	2026-02-05	0.016152	0.232031	0	0	15.2593	62.9553	SLC7A7;SLC7A1
Behavioral Response to Nicotine (GO:0035095)	2026-02-05	0.016152	0.232031	0	0	15.2593	62.9553	CHRNB1;CHRNA4
Dermatan Sulfate Proteoglycan Metabolic Process (GO:0050655)	2026-02-05	0.016152	0.232031	0	0	15.2593	62.9553	CSGALNACT1;IDUA
Spinal Cord Dorsal/Ventral Patterning (GO:0021513)	2026-02-05	0.016152	0.232031	0	0	15.2593	62.9553	DLL4;CHRD
Valine Metabolic Process (GO:0006573)	2026-02-05	0.016152	0.232031	0	0	15.2593	62.9553	ILVBL;BCAT2
Glyoxylate Metabolic Process (GO:0046487)	2026-02-05	0.016152	0.232031	0	0	15.2593	62.9553	HYI;HOGA1
Medium-Chain Fatty Acid Biosynthetic Process (GO:0051792)	2026-02-05	0.016152	0.232031	0	0	15.2593	62.9553	ABHD2;OXSM
Negative Regulation of Neuron Migration (GO:2001223)	2026-02-05	0.016152	0.232031	0	0	15.2593	62.9553	COL3A1;CX3CL1
Plasma Membrane Raft Organization (GO:0044857)	2026-02-05	0.016152	0.232031	0	0	15.2593	62.9553	FA2H;EMP2
Positive Regulation of Granulocyte Differentiation (GO:0030854)	2026-02-05	0.016152	0.232031	0	0	15.2593	62.9553	LEF1;RUNX1
Positive Regulation of Microglial Cell Migration (GO:1904141)	2026-02-05	0.016152	0.232031	0	0	15.2593	62.9553	P2RX4;CX3CL1
Positive Regulation of Transcription of Notch Receptor Target (GO:0007221)	2026-02-05	0.016152	0.232031	0	0	15.2593	62.9553	MAML2;MAML3
Positive Regulation of Vasculature Development (GO:1904018)	10/109	0.0162682	0.232031	0	0	2.32262	9.56583	SEMA5A;RRAS;HSPB6;ZC3H12A;EMP2;PLCG1;ETS1;F3;THBS1;RUNX1
Regulation of D-glucose Import (GO:0046324)	2036-05-01	0.016461	0.232031	0	0	3.69962	15.1935	PRKAG2;IRS2;SORBS1;APPL2;FGF21
Regulation of Cell Adhesion (GO:0030155)	12/142	0.016503	0.232031	0	0	2.12419	8.71814	SEMA5A;PPP1CB;CCL5;CHRD;TNR;CDH13;FBLN1;PLXNC1;LAMC1;ZDHHC2;FUT1;ENG
Regulation of Signal Transduction (GO:0009966)	16/211	0.0165235	0.232031	0	0	1.89087	7.75818	SEMA5A;PGAP1;TULP3;HNF1A;CX3CL1;SLC8A2;LFNG;MDFIC;DOK5;GNG7;NCK2;IGFBP7;OTX2;PLCB1;MDFI;MGLL
Regulation of Extracellular Matrix Organization (GO:1903053)	2026-04-24	0.016725	0.232031	0	0	4.58467	18.7552	EFEMP2;AXIN2;LAMC1;RUNX1
Regulation of Lipopolysaccharide-Mediated Signaling Pathway (GO:0031664)	2026-04-24	0.016725	0.232031	0	0	4.58467	18.7552	LY96;SIRPA;TRIB1;CX3CL1
Apoptotic Cell Clearance (GO:0043277)	2026-04-24	0.016725	0.232031	0	0	4.58467	18.7552	MEGF10;RARA;TYRO3;THBS1
Potassium Ion Homeostasis (GO:0055075)	2026-04-24	0.016725	0.232031	0	0	4.58467	18.7552	KCNH2;ATP4A;SLC12A5;ATP1B2
Positive Regulation of Angiogenesis (GO:0045766)	11/126	0.0170029	0.234824	0	0	2.20023	8.96455	SEMA5A;RRAS;HSPB6;ZC3H12A;EMP2;PLCG1;ETS1;FUT1;F3;THBS1;RUNX1
Skeletal System Development (GO:0001501)	13/160	0.0174141	0.239424	0	0	2.03573	8.24567	TEAD4;COL27A1;CHD7;CHRD;STC1;EN1;RAB33B;MMP14;FGF8;COL2A1;TRPS1;COL9A2;PPIB
Cognition (GO:0050890)	1950-06-01	0.0176809	0.239866	0	0	3.12949	12.6283	GRM5;CHRNA4;CHD7;HOXA1;SLC1A4;SLC8A2
Myelination (GO:0042552)	1950-06-01	0.0176809	0.239866	0	0	3.12949	12.6283	PLLP;MARVELD1;PXMP2;SOX10;TNFRSF21;GPM6B
Positive Regulation of Blood Vessel Endothelial Cell Migration (GO:0043536)	1950-06-01	0.0176809	0.239866	0	0	3.12949	12.6283	TGFBR3;P2RX4;PLCG1;ETS1;THBS1;AMOT
Muscle Cell Differentiation (GO:0042692)	2037-05-01	0.0183941	0.248442	0	0	3.58382	14.32	CHRNB1;MEGF10;WNT5B;SEMA4C;SPEG
Negative Regulation of Cell Migration Involved in Sprouting Angiogenesis (GO:0090051)	2026-03-14	0.0189361	0.252426	0	0	6.24728	24.781	DLL4;STARD13;THBS1
Negative Regulation of Lyase Activity (GO:0051350)	2026-03-14	0.0189361	0.252426	0	0	6.24728	24.781	RD3;GABBR2;AKAP5
Positive Regulation of T Cell Receptor Signaling Pathway (GO:0050862)	2026-03-14	0.0189361	0.252426	0	0	6.24728	24.781	CD81;LCK;KCNN4
Cell Surface Receptor Protein Serine/Threonine Kinase Signaling Pathway (GO:0007178)	2026-04-25	0.0192655	0.253531	0	0	4.36612	17.2437	WWTR1;BMPR2;RBPMS;SMAD5
Cellular Response to Low-Density Lipoprotein Particle Stimulus (GO:0071404)	2026-04-25	0.0192655	0.253531	0	0	4.36612	17.2437	CD81;LPL;CDH13;TLR4
Regulation of Mitotic Metaphase/Anaphase Transition (GO:0030071)	1951-06-01	0.0193497	0.253531	0	0	3.05978	12.0711	PHF10;UBE2C;DPF3;SMARCA2;DLGAP5;CDK5RAP2
Carboxylic Acid Transmembrane Transport (GO:1905039)	1951-06-01	0.0193497	0.253531	0	0	3.05978	12.0711	SLC38A1;SLC6A9;SLC16A9;SLC7A10;SLC16A3;SLC7A2
Positive Regulation of Response to External Stimulus (GO:0032103)	13/163	0.0199935	0.260851	0	0	1.9947	7.80395	AKIRIN2;IL33;LPL;LY96;NMI;ETS1;THBS1;CX3CL1;LGALS1;CCL5;NFKBIZ;TLR4;TLR3
Regulation of Sprouting Angiogenesis (GO:1903670)	2038-05-01	0.020471	0.264151	0	0	3.47504	13.5135	CEACAM1;SEMA6A;CREB3L1;FUT1;THBS1
Neuron Projection Extension (GO:1990138)	2038-05-01	0.020471	0.264151	0	0	3.47504	13.5135	SEMA5A;USP9X;IQGAP1;S100B;DCLK1
Neuron Differentiation (GO:0030182)	14/181	0.020534	0.264151	0	0	1.93007	7.49964	FZD1;WNT2B;WNT5B;FZD5;RYK;CDNF;EN2;PCSK9;EN1;PAX6;RUNX1;FGF8;OTX2;IER2
Muscle Contraction (GO:0006936)	1997-09-01	0.020591	0.264151	0	0	2.35018	9.12551	GNAO1;CHRNB1;RYR2;EDNRA;DTNA;TMOD4;KCNJ12;HRC;CRYAB
Positive Regulation of Defense Response (GO:0031349)	11/130	0.0209637	0.267811	0	0	2.12583	8.21625	AKIRIN2;IL33;LGALS1;CCL5;NFKBIZ;LPL;NMI;ETS1;TLR4;CX3CL1;TLR3
Response to Insulin (GO:0032868)	1982-08-01	0.0215381	0.269525	0	0	2.4831	9.52999	CEACAM1;PCSK9;IRS2;TRIB3;SORBS1;LPIN1;PCK2;ZBED3
Negative Regulation of Blood Vessel Morphogenesis (GO:2000181)	1982-08-01	0.0215381	0.269525	0	0	2.4831	9.52999	HHEX;SEMA6A;COL4A2;SERPINF1;PTPRM;THBS1;HOXA5;AMOT
Regulation of Interleukin-6 Production (GO:0032675)	10/114	0.0215982	0.269525	0	0	2.21038	8.47712	AKIRIN2;IL33;ZC3H12A;SIRPA;LPL;LGALS9;ARHGEF2;TLR4;CX3CL1;TLR3
Positive Regulation of Supramolecular Fiber Organization (GO:1902905)	1998-09-01	0.0218611	0.269525	0	0	2.32365	8.88342	SEMA5A;EFEMP2;NUMA1;NAV3;NCK2;APOE;CX3CL1;MTSS1;CDK5RAP2
Regulation of Fatty Acid Biosynthetic Process (GO:0042304)	2026-04-26	0.0220319	0.269525	0	0	4.16745	15.8999	CEACAM1;APOC1;UBR4;TRIB3
Regulation of Glycogen Biosynthetic Process (GO:0005979)	2026-04-26	0.0220319	0.269525	0	0	4.16745	15.8999	PPP1R3C;PPP1R3D;IRS2;SORBS1
Regulation of Nucleotide-Excision Repair (GO:2000819)	2026-04-26	0.0220319	0.269525	0	0	4.16745	15.8999	RAD52;PHF10;DPF3;SMARCA2
Regulation of Phosphatidylinositol 3-Kinase/Protein Kinase B Signal Transduction (GO:0051896)	16/219	0.0225845	0.269525	0	0	1.81559	6.88196	VAV3;SEMA5A;RYK;THBS1;CX3CL1;PIK3R5;RCN3;CEACAM1;P2RX4;RRAS;DDIT3;SFRP5;CCL5;TYRO3;EXTL3;ENG
Positive Regulation of SMAD Protein Signal Transduction (GO:0060391)	2039-05-01	0.0226953	0.269525	0	0	3.37265	12.7675	TGFBR3;BMPR2;ATOH8;GDF6;ENG
L-glutamate Transmembrane Transport (GO:0015813)	2026-03-15	0.0229459	0.269525	0	0	5.72638	21.6149	SLC1A1;SLC1A4;SLC7A11
Positive Regulation of Transmembrane Transport (GO:0034764)	2026-03-15	0.0229459	0.269525	0	0	5.72638	21.6149	SLC38A1;ACSL5;ANO6
Regulation of Protein Kinase Activity (GO:0045859)	1983-08-01	0.0229916	0.269525	0	0	2.44987	9.24243	RAP2C;CEACAM1;GSTP1;PRKAG2;TRIB3;IQGAP1;THY1;TRIB1
Positive Regulation of Cold-Induced Thermogenesis (GO:0120162)	1999-09-01	0.0231865	0.269525	0	0	2.29771	8.64901	BSCL2;PER2;THRA;FABP5;ADRB1;LPIN1;APPL2;DECR1;FGF21
Positive Regulation of Neuron Projection Development (GO:0010976)	1999-09-01	0.0231865	0.269525	0	0	2.29771	8.64901	SCARB2;FZD1;RYK;DPYSL3;ATP1B2;APOE;VLDLR;CX3CL1;PACSIN1
I-kappaB Phosphorylation (GO:0007252)	2026-02-06	0.0235592	0.269525	0	0	11.4438	42.8943	TLR4;TLR3
Regulation of Microglial Cell Migration (GO:1904139)	2026-02-06	0.0235592	0.269525	0	0	11.4438	42.8943	P2RX4;CX3CL1
Bleb Assembly (GO:0032060)	2026-02-06	0.0235592	0.269525	0	0	11.4438	42.8943	PXMP2;EMP2
Regulation of Triglyceride Storage (GO:0010889)	2026-02-06	0.0235592	0.269525	0	0	11.4438	42.8943	PLIN3;PLIN2
Dorsal Aorta Development (GO:0035907)	2026-02-06	0.0235592	0.269525	0	0	11.4438	42.8943	DLL4;ENG
Dorsal Aorta Morphogenesis (GO:0035912)	2026-02-06	0.0235592	0.269525	0	0	11.4438	42.8943	DLL4;ENG
Engulfment of Apoptotic Cell (GO:0043652)	2026-02-06	0.0235592	0.269525	0	0	11.4438	42.8943	MEGF10;THBS1
Very-Low-Density Lipoprotein Particle Remodeling (GO:0034372)	2026-02-06	0.0235592	0.269525	0	0	11.4438	42.8943	LPL;APOE
Lipid Droplet Disassembly (GO:1905691)	2026-02-06	0.0235592	0.269525	0	0	11.4438	42.8943	PLIN3;PLIN2
Monoacylglycerol Catabolic Process (GO:0052651)	2026-02-06	0.0235592	0.269525	0	0	11.4438	42.8943	FA2H;MGLL
- Reg of Blood Vessel Endothelial Cell Proliferation Inv in Sprouting Angiogenesis (GO:1903588)	2026-02-06	0.0235592	0.269525	0	0	11.4438	42.8943	NGFR;THBS1
Negative Regulation of Dendritic Spine Development (GO:0061000)	2026-02-06	0.0235592	0.269525	0	0	11.4438	42.8943	GRIN3A;NGEF
Negative Regulation of Nervous System Process (GO:0031645)	2026-02-06	0.0235592	0.269525	0	0	11.4438	42.8943	TAC4;TNFRSF21
Negative Regulation of Plasminogen Activation (GO:0010757)	2026-02-06	0.0235592	0.269525	0	0	11.4438	42.8943	SERPINE2;THBS1
+ Reg of Transmembrane Receptor Prot Serine/Threonine Kinase Sgnlng Pway (GO:0090100)	1984-08-01	0.0245128	0.279392	0	0	2.41751	8.96546	CDKN1C;TGFBR3;BMPR2;NUMA1;ATOH8;GDF6;THBS1;ENG
Carbohydrate Catabolic Process (GO:0016052)	2040-05-01	0.0250703	0.282594	0	0	3.27612	12.076	NEU4;TPI1;TAC4;HOOK3;CTBS
Fibroblast Growth Factor Receptor Signaling Pathway (GO:0008543)	2040-05-01	0.0250703	0.282594	0	0	3.27612	12.076	TRIM71;FIBP;FGF8;FGF14;FGF21
Regulation of T Cell Receptor Signaling Pathway (GO:0050856)	2040-05-01	0.0250703	0.282594	0	0	3.27612	12.076	CEACAM1;CD81;LCK;THY1;KCNN4
Cell Junction Assembly (GO:0034329)	9/101	0.0260074	0.292084	0	0	2.24752	8.20205	GPM6A;FZD5;CDH20;RYK;CDH13;PLXNC1;TLN1;ZDHHC2;AMOT
Regulation of ERK1 and ERK2 Cascade (GO:0070372)	16/223	0.0261826	0.292978	0	0	1.78013	6.48439	DUSP4;SEMA6A;GSTP1;SPRY4;FBLN1;CX3CL1;TGFBR3;CEACAM1;RRAS;GLIPR2;SIRPA;LGALS9;APOE;PDE8B;TLR4;FGF21
Axon Guidance (GO:0007411)	12/152	0.0265474	0.29598	0	0	1.97143	7.15396	SEMA5A;NOTCH3;ROBO3;SEMA6A;RYK;SMOX;SEMA4C;TNR;PTPRM;NEXN;OTX2;NEO1
L-glutamate Import (GO:0051938)	2026-03-16	0.027379	0.298734	0	0	5.28561	19.0175	SLC1A1;SLC1A4;SLC7A11
Regulation of Interleukin-1 Production (GO:0032652)	2026-03-16	0.027379	0.298734	0	0	5.28561	19.0175	CEACAM1;SIRPA;TLR4
Negative Regulation of Platelet Activation (GO:0010544)	2026-03-16	0.027379	0.298734	0	0	5.28561	19.0175	CEACAM1;SERPINE2;APOE
Negative Regulation of Protein Processing (GO:0010955)	2026-03-16	0.027379	0.298734	0	0	5.28561	19.0175	SERPINE2;CHAC1;THBS1
Pancreas Development (GO:0031016)	2026-03-16	0.027379	0.298734	0	0	5.28561	19.0175	NR5A2;NPHP3;NKX6-1
Reg of Blood Vessel Endothelial Cell Proliferation Inv in Sprouting Angiogenesis (GO:1903587)	2026-03-16	0.027379	0.298734	0	0	5.28561	19.0175	DLL4;NGFR;THBS1
Monoatomic Cation Transport (GO:0006812)	2041-05-01	0.0275989	0.300064	0	0	3.18495	11.4339	CHRNB1;GRIN3A;SLC41A1;TRPM5;TRPM3
Acylglycerol Catabolic Process (GO:0046464)	2026-04-28	0.0282584	0.305071	0	0	3.81976	13.6227	FA2H;ABHD2;LPL;MGLL
Carbohydrate Biosynthetic Process (GO:0016051)	2026-04-28	0.0282584	0.305071	0	0	3.81976	13.6227	B4GALT1;ST3GAL6;FUT1;FUT4
Sulfur Compound Biosynthetic Process (GO:0044272)	1956-06-01	0.0293051	0.30692	0	0	2.75309	9.71838	CSGALNACT1;MAT2A;PANK1;GSTP1;CHAC1;EXTL3
Notch Signaling Pathway (GO:0007219)	2042-05-01	0.0302837	0.30692	0	0	3.09871	10.8366	DLL4;NOTCH3;MAML2;DTX3L;MAML3
Potassium Ion Import Across Plasma Membrane (GO:1990573)	2042-05-01	0.0302837	0.30692	0	0	3.09871	10.8366	KCNH2;ATP4A;SLC12A5;KCNJ12;ATP1B2
Heart Morphogenesis (GO:0003007)	1957-06-01	0.0316343	0.30692	0	0	2.69896	9.3209	TGFBR3;RYR2;OLFM1;CHD7;EMP2;ENG
Regulation of Supramolecular Fiber Organization (GO:1902903)	2026-04-29	0.0317248	0.30692	0	0	3.66678	12.6528	CAMSAP3;EFEMP2;AEBP1;APOE
Negative Regulation of Interleukin-1 Production (GO:0032692)	2026-04-29	0.0317248	0.30692	0	0	3.66678	12.6528	CEACAM1;GSTP1;ZC3H12A;CX3CL1
Generation of Neurons (GO:0048699)	14/192	0.0319391	0.30692	0	0	1.80975	6.23265	FZD1;GPM6A;WNT2B;WNT5B;FZD5;RYK;USP9X;EN2;PCSK9;EN1;RUNX1;NEO1;IER2;ASTN1
Monoatomic Cation Transmembrane Transport (GO:0098655)	20/304	0.0320671	0.30692	0	0	1.62316	5.58354	KCNG1;KCNH2;KCNK5;KCNC3;KCNC4;SLC41A1;ANO6;TCIRG1;SLC8A2;TRPM2;ATP4A;CACNB2;GRIN3A;P2RX4;SLC6A9;KCNQ3;KCNN4;TRPM5;KCNK1;TRPM3
ATF6-mediated Unfolded Protein Response (GO:0036500)	2026-02-07	0.0320758	0.30692	0	0	9.1546	31.4886	DDIT3;MBTPS2
Regulation of Leukocyte Proliferation (GO:0070663)	2026-02-07	0.0320758	0.30692	0	0	9.1546	31.4886	HHEX;GSTP1
Aldehyde Catabolic Process (GO:0046185)	2026-02-07	0.0320758	0.30692	0	0	9.1546	31.4886	ALDH3B1;HOGA1
Reg of Natural Killer Cell Mediated Cytotoxicity Directed Against Tumor Cell Target (GO:0002858)	2026-02-07	0.0320758	0.30692	0	0	9.1546	31.4886	CEACAM1;PVR
Regulation of Positive Chemotaxis (GO:0050926)	2026-02-07	0.0320758	0.30692	0	0	9.1546	31.4886	CDH13;F3
Axon Ensheathment in Central Nervous System (GO:0032291)	2026-02-07	0.0320758	0.30692	0	0	9.1546	31.4886	SOX10;GPM6B
Regulation of Resting Membrane Potential (GO:0060075)	2026-02-07	0.0320758	0.30692	0	0	9.1546	31.4886	KCNK5;KCNK1
Detection of Molecule of Bacterial Origin (GO:0032490)	2026-02-07	0.0320758	0.30692	0	0	9.1546	31.4886	LY96;TLR4
Exocrine System Development (GO:0035272)	2026-02-07	0.0320758	0.30692	0	0	9.1546	31.4886	NR5A2;RAB26
Triglyceride-Rich Lipoprotein Particle Remodeling (GO:0034370)	2026-02-07	0.0320758	0.30692	0	0	9.1546	31.4886	LPL;APOE
Ganglioside Catabolic Process (GO:0006689)	2026-02-07	0.0320758	0.30692	0	0	9.1546	31.4886	NEU4;HEXA
Venous Blood Vessel Development (GO:0060841)	2026-02-07	0.0320758	0.30692	0	0	9.1546	31.4886	BMPR2;ENG
Immunological Synapse Formation (GO:0001771)	2026-02-07	0.0320758	0.30692	0	0	9.1546	31.4886	CD81;MSN
Negative Regulation of Epidermal Cell Differentiation (GO:0045605)	2026-02-07	0.0320758	0.30692	0	0	9.1546	31.4886	HOXA7;EXTL3
Negative Regulation of Neuron Projection Regeneration (GO:0070571)	2026-02-07	0.0320758	0.30692	0	0	9.1546	31.4886	RTN4R;THY1
Non-Proteinogenic Amino Acid Biosynthetic Process (GO:0170043)	2026-02-07	0.0320758	0.30692	0	0	9.1546	31.4886	SLC38A1;PLOD2
Positive Regulation of Cardiac Epithelial to Mesenchymal Transition (GO:0062043)	2026-02-07	0.0320758	0.30692	0	0	9.1546	31.4886	EMP2;ENG
Positive Regulation of Chromatin Binding (GO:0035563)	2026-02-07	0.0320758	0.30692	0	0	9.1546	31.4886	DTX3L;PARP9
+ Reg of Endoplasmic Reticulum Stress-Induced Intrinsic Apoptotic Sgnlng Pway (GO:1902237)	2026-02-07	0.0320758	0.30692	0	0	9.1546	31.4886	DDIT3;NCK2
Positive Regulation of Glial Cell Migration (GO:1903977)	2026-02-07	0.0320758	0.30692	0	0	9.1546	31.4886	P2RX4;CX3CL1
Positive Regulation of Leukocyte Differentiation (GO:1902107)	2026-02-07	0.0320758	0.30692	0	0	9.1546	31.4886	LGALS1;LGALS9
3'-UTR-mediated mRNA Destabilization (GO:0061158)	2026-03-17	0.0322336	0.30692	0	0	4.90781	16.8571	TRIM71;MOV10;ZC3H12A
Regulation of Endothelial Cell Chemotaxis (GO:2001026)	2026-03-17	0.0322336	0.30692	0	0	4.90781	16.8571	SEMA5A;P2RX4;THBS1
Carbohydrate Derivative Transport (GO:1901264)	2026-03-17	0.0322336	0.30692	0	0	4.90781	16.8571	VLDLR;SLC29A1;PLTP
Cellular Response to Sterol (GO:0036315)	2026-03-17	0.0322336	0.30692	0	0	4.90781	16.8571	GRAMD1C;SMOX;NFE2L1
Synaptic Membrane Adhesion (GO:0099560)	2026-03-17	0.0322336	0.30692	0	0	4.90781	16.8571	LRRC4C;PTPRF;LRRC4B
Gastrulation (GO:0007369)	2026-03-17	0.0322336	0.30692	0	0	4.90781	16.8571	FGF8;GPC3;NPHP3
Glucose 6-Phosphate Metabolic Process (GO:0051156)	2026-03-17	0.0322336	0.30692	0	0	4.90781	16.8571	TAC4;PHGDH;HOOK3
Negative Regulation of Chemokine Production (GO:0032682)	2026-03-17	0.0322336	0.30692	0	0	4.90781	16.8571	GSTP1;SIRPA;LGALS9
Positive Regulation of Macrophage Activation (GO:0043032)	2026-03-17	0.0322336	0.30692	0	0	4.90781	16.8571	IL33;THBS1;TLR4
Regulation of Small GTPase Mediated Signal Transduction (GO:0051056)	12/157	0.0329758	0.309807	0	0	1.90295	6.49282	TIAM2;ARHGAP22;VAV3;SYDE1;KANK1;STARD13;DOCK8;FAM13A;DENND3;RHOF;ARHGEF2;NGEF
Regulation of Epithelial Cell Migration (GO:0010632)	2043-05-01	0.0331272	0.309807	0	0	3.01701	10.2802	BMPR2;GLIPR2;PLCG1;MCC;PTPRG
Non-Canonical Wnt Signaling Pathway (GO:0035567)	2043-05-01	0.0331272	0.309807	0	0	3.01701	10.2802	FZD1;FZD5;DAAM1;RYK;SFRP5
Regulation of Chemokine Production (GO:0032642)	2043-05-01	0.0331272	0.309807	0	0	3.01701	10.2802	IL33;LPL;LGALS9;TLR4;TLR3
Negative Regulation of Cellular Response to Growth Factor Stimulus (GO:0090288)	1973-07-01	0.0331431	0.309807	0	0	2.43417	8.29301	HHEX;CREB3L1;HTRA3;SPRY4;CHRD;TMEM53;THBS1
Regulation of MAP Kinase Activity (GO:0043405)	1973-07-01	0.0331431	0.309807	0	0	2.43417	8.29301	GSTP1;TRIB3;APOE;TRIB1;TLR4;THBS1;PIK3R5
Muscle Organ Development (GO:0007517)	1958-06-01	0.0340808	0.316642	0	0	2.64692	8.944	TEAD4;SPEG;COL6A3;MKX;VAMP5;KY
Regulation of Calcium Ion Transport (GO:0051924)	1958-06-01	0.0340808	0.316642	0	0	2.64692	8.944	CACNB2;P2RX4;HOMER2;CCL5;HRC;STC1
Fc Receptor Signaling Pathway (GO:0038093)	2026-04-30	0.0354296	0.322335	0	0	3.52556	11.7761	VAV3;MAP3K1;LCK;PLCG1
Regulation of Keratinocyte Differentiation (GO:0045616)	2026-04-30	0.0354296	0.322335	0	0	3.52556	11.7761	NUMA1;TRIM16;HOXA7;EXTL3
Cell Surface Toll-Like Receptor Signaling Pathway (GO:0140895)	2026-04-30	0.0354296	0.322335	0	0	3.52556	11.7761	LY96;LGALS9;NMI;TLR4
Negative Regulation of Notch Signaling Pathway (GO:0045746)	2026-04-30	0.0354296	0.322335	0	0	3.52556	11.7761	DLL4;LFNG;MMP14;CHAC1
Negative Regulation of Cytokine Production Involved in Inflammatory Response (GO:1900016)	2026-04-30	0.0354296	0.322335	0	0	3.52556	11.7761	ZC3H12A;SIRPA;EXTL3;APPL2
Positive Regulation of Calcium Ion Transport (GO:0051928)	2026-04-30	0.0354296	0.322335	0	0	3.52556	11.7761	CACNB2;P2RX4;CCL5;STC1
Positive Regulation of Microtubule Polymerization (GO:0031116)	2026-04-30	0.0354296	0.322335	0	0	3.52556	11.7761	NUMA1;NAV3;CKAP5;CDK5RAP2
Bone Development (GO:0060348)	2044-05-01	0.0361312	0.327747	0	0	2.93949	9.76088	OSR2;FGF8;STC1;PPIB;MBTPS2
Homophilic Cell Adhesion via Plasma Membrane Adhesion Molecules (GO:0007156)	1959-06-01	0.0366464	0.329495	0	0	2.59684	8.58631	ROBO3;CEACAM1;PTPRM;CDH13;NEXN;PVR
Microtubule Cytoskeleton Organization Involved in Mitosis (GO:1902850)	1959-06-01	0.0366464	0.329495	0	0	2.59684	8.58631	NUSAP1;TACC3;KIF11;CKAP5;DLGAP5;NDC80
Protein Homotetramerization (GO:0051289)	1959-06-01	0.0366464	0.329495	0	0	2.59684	8.58631	TRPM2;KCNJ12;ITPR1;KCNN4;APPL2;TRPM3
SMAD Protein Signal Transduction (GO:0060395)	2026-03-18	0.0375052	0.330434	0	0	4.58038	15.0387	WWTR1;RBPMS;SMAD5
Aorta Morphogenesis (GO:0035909)	2026-03-18	0.0375052	0.330434	0	0	4.58038	15.0387	DLL4;EFEMP2;ENG
Cardiac Atrium Morphogenesis (GO:0003209)	2026-03-18	0.0375052	0.330434	0	0	4.58038	15.0387	DLL4;BMPR2;ENG
Synaptic Transmission, Cholinergic (GO:0007271)	2026-03-18	0.0375052	0.330434	0	0	4.58038	15.0387	CHRNB1;CHRNA4;APOE
Glycerolipid Catabolic Process (GO:0046503)	2026-03-18	0.0375052	0.330434	0	0	4.58038	15.0387	ABHD2;ENPP6;MGLL
Positive Regulation of Antigen Receptor-Mediated Signaling Pathway (GO:0050857)	2026-03-18	0.0375052	0.330434	0	0	4.58038	15.0387	CD81;LCK;KCNN4
Positive Regulation of Lymphocyte Migration (GO:2000403)	2026-03-18	0.0375052	0.330434	0	0	4.58038	15.0387	DOCK8;CCL5;LGALS9
Plasma Membrane Organization (GO:0007009)	1975-07-01	0.0376207	0.330502	0	0	2.36233	7.74891	EHD2;FA2H;COL5A1;ANO6;SYTL4;SERINC5;PACSIN1
Regulation of Canonical Wnt Signaling Pathway (GO:0060828)	15/216	0.0391301	0.330567	0	0	1.71714	5.56502	SEMA5A;WWTR1;KANK1;PLEKHA4;AXIN2;MCC;GLI3;HHEX;DDIT3;SFRP5;GPC3;NPHP3;APOE;ZBED3;RBMS3
Regulation of Nervous System Development (GO:0051960)	2045-05-01	0.0392976	0.330567	0	0	2.86586	9.27561	PER2;HES6;PTPRZ1;LEF1;CX3CL1
Regulation of Nitric Oxide Biosynthetic Process (GO:0045428)	2045-05-01	0.0392976	0.330567	0	0	2.86586	9.27561	P2RX4;ZC3H12A;SIRPA;APOE;TLR4
Collagen Fibril Organization (GO:0030199)	2045-05-01	0.0392976	0.330567	0	0	2.86586	9.27561	COL3A1;COL2A1;COL5A1;COL14A1;PLOD2
Positive Regulation of Calcium Ion Transmembrane Transport (GO:1904427)	2045-05-01	0.0392976	0.330567	0	0	2.86586	9.27561	CACNB2;P2RX4;THY1;PLCG1;CX3CL1
Response to Type II Interferon (GO:0034341)	1960-06-01	0.0393323	0.330567	0	0	2.54862	8.24659	BST2;CCL5;SIRPA;LGALS9;GBP2;TLR4
Regulation of Macrophage Activation (GO:0043030)	2031-04-01	0.0393738	0.330567	0	0	3.39481	10.981	IL33;ZC3H12A;THBS1;TLR4
Mesenchymal Cell Migration (GO:0090497)	2031-04-01	0.0393738	0.330567	0	0	3.39481	10.981	SEMA5A;SEMA6A;SEMA4C;SOX10
Morphogenesis of an Epithelium (GO:0002009)	2031-04-01	0.0393738	0.330567	0	0	3.39481	10.981	GREB1;NPHP3;SOX10;VCL
Potassium Ion Transport (GO:0006813)	10/127	0.041203	0.330567	0	0	1.96344	6.26189	KCNG1;KCNH2;KCNK5;ATP4A;KCNJ12;KCNC3;KCNC4;KCNQ3;KCNN4;KCNK1
Regulation of Endothelial Cell Development (GO:1901550)	2026-02-08	0.0415959	0.330567	0	0	7.62843	24.2565	ZDHHC21;VCL
Regulation of Endothelial Cell Differentiation (GO:0045601)	2026-02-08	0.0415959	0.330567	0	0	7.62843	24.2565	CEACAM1;ATOH8
Regulation of Extent of Cell Growth (GO:0061387)	2026-02-08	0.0415959	0.330567	0	0	7.62843	24.2565	OLFM1;APOE
Regulation of Fertilization (GO:0080154)	2026-02-08	0.0415959	0.330567	0	0	7.62843	24.2565	PRDM9;PLCB1
Regulation of Glucan Biosynthetic Process (GO:0010962)	2026-02-08	0.0415959	0.330567	0	0	7.62843	24.2565	PPP1R3C;PPP1R3D
Anoikis (GO:0043276)	2026-02-08	0.0415959	0.330567	0	0	7.62843	24.2565	DAPK2;BMF
Calcium Ion Transport Into Cytosol (GO:0060402)	2026-02-08	0.0415959	0.330567	0	0	7.62843	24.2565	RYR2;JPH1
Regulation of Type B Pancreatic Cell Development (GO:2000074)	2026-02-08	0.0415959	0.330567	0	0	7.62843	24.2565	NKX6-1;CLOCK
Release of Sequestered Calcium Ion Into Cytosol by Endoplasmic Reticulum (GO:1903514)	2026-02-08	0.0415959	0.330567	0	0	7.62843	24.2565	RYR2;ITPR1
Spermidine Metabolic Process (GO:0008216)	2026-02-08	0.0415959	0.330567	0	0	7.62843	24.2565	SLC38A1;PAOX
Epithelial to Mesenchymal Transition Involved in Endocardial Cushion Formation (GO:0003198)	2026-02-08	0.0415959	0.330567	0	0	7.62843	24.2565	FGF8;ENG
Ventricular Trabecula Myocardium Morphogenesis (GO:0003222)	2026-02-08	0.0415959	0.330567	0	0	7.62843	24.2565	DLL4;ENG
Glutamine Transport (GO:0006868)	2026-02-08	0.0415959	0.330567	0	0	7.62843	24.2565	SLC38A1;SLC38A2
Mitral Valve Development (GO:0003174)	2026-02-08	0.0415959	0.330567	0	0	7.62843	24.2565	BMPR2;AXIN2
Negative Regulation of Alpha-Beta T Cell Differentiation (GO:0046639)	2026-02-08	0.0415959	0.330567	0	0	7.62843	24.2565	GLI3;RUNX1
Negative Regulation of Leukocyte Degranulation (GO:0043301)	2026-02-08	0.0415959	0.330567	0	0	7.62843	24.2565	CEACAM1;LGALS9
Negative Regulation of Leukocyte Proliferation (GO:0070664)	2026-02-08	0.0415959	0.330567	0	0	7.62843	24.2565	IL33;GSTP1
Negative Regulation of Nitric Oxide Biosynthetic Process (GO:0045019)	2026-02-08	0.0415959	0.330567	0	0	7.62843	24.2565	ZC3H12A;SIRPA
Negative Regulation of Nitric Oxide Metabolic Process (GO:1904406)	2026-02-08	0.0415959	0.330567	0	0	7.62843	24.2565	ZC3H12A;SIRPA
Positive Regulation of Chemokine (C-X-C Motif) Ligand 2 Production (GO:2000343)	2026-02-08	0.0415959	0.330567	0	0	7.62843	24.2565	LPL;TLR4
Positive Regulation of Transforming Growth Factor Beta Production (GO:0071636)	2026-02-08	0.0415959	0.330567	0	0	7.62843	24.2565	LGALS9;THBS1
Proline Transport (GO:0015824)	2026-02-08	0.0415959	0.330567	0	0	7.62843	24.2565	SLC3A2;SLC38A2
Protein Catabolic Process in the Vacuole (GO:0007039)	2026-02-08	0.0415959	0.330567	0	0	7.62843	24.2565	LAMP2;TCIRG1
Regulation of CD4-positive, Alpha-Beta T Cell Proliferation (GO:2000561)	2026-02-08	0.0415959	0.330567	0	0	7.62843	24.2565	CD81;LGALS9
Regulation of Wnt Signaling Pathway, Planar Cell Polarity Pathway (GO:2000095)	2026-02-08	0.0415959	0.330567	0	0	7.62843	24.2565	NPHP3;PLEKHA4
Regulation of Reactive Oxygen Species Metabolic Process (GO:2000377)	1961-06-01	0.0421401	0.330567	0	0	2.50215	7.9237	PGAP1;GADD45A;ZC3H12A;SIRPA;THBS1;DHRS4
Positive Regulation of Interleukin-6 Production (GO:0032755)	1977-07-01	0.0424783	0.330567	0	0	2.29459	7.24807	AKIRIN2;IL33;LPL;LGALS9;ARHGEF2;TLR4;TLR3
T Cell Differentiation (GO:0030217)	2046-05-01	0.0426277	0.330567	0	0	2.79581	8.82149	DLL4;LFNG;LCK;CHD7;GLI3
Homotypic Cell-Cell Adhesion (GO:0034109)	2046-05-01	0.0426277	0.330567	0	0	2.79581	8.82149	FIBP;MEGF10;TYRO3;TLN1;VCL
Negative Regulation of Protein Serine/Threonine Kinase Activity (GO:0071901)	2046-05-01	0.0426277	0.330567	0	0	2.79581	8.82149	HHEX;GADD45A;GSTP1;APOE;RASIP1
Neurotransmitter Transport (GO:0006836)	2046-05-01	0.0426277	0.330567	0	0	2.79581	8.82149	SLC38A1;SLC1A1;SH2D3C;SLC29A1;SLC38A2
Positive Regulation of Chemotaxis (GO:0050921)	2046-05-01	0.0426277	0.330567	0	0	2.79581	8.82149	SEMA5A;P2RX4;CDH13;THBS1;F3
Regulation of Cell-Cell Adhesion (GO:0022407)	2046-05-01	0.0426277	0.330567	0	0	2.79581	8.82149	CEACAM1;MEGF10;ZDHHC2;FUT4;PTPRG
Response to Fibroblast Growth Factor (GO:0071774)	2026-03-19	0.0431876	0.330567	0	0	4.29388	13.4922	DLL4;CCL5;IER2
Heme Biosynthetic Process (GO:0006783)	2026-03-19	0.0431876	0.330567	0	0	4.29388	13.4922	ALAD;UROS;NFE2L1
Import Into Cell (GO:0098657)	2026-03-19	0.0431876	0.330567	0	0	4.29388	13.4922	SLC38A1;SLC27A6;SLC29A1
Limb Morphogenesis (GO:0035108)	2026-03-19	0.0431876	0.330567	0	0	4.29388	13.4922	FBXW4;MBNL1;GLI3
Nuclear Migration (GO:0007097)	2026-03-19	0.0431876	0.330567	0	0	4.29388	13.4922	CLMN;TACC3;HOOK3
Positive Regulation of Cation Transmembrane Transport (GO:1904064)	2026-03-19	0.0431876	0.330567	0	0	4.29388	13.4922	KCNH2;EDNRA;KCNN4
Positive Regulation of Embryonic Development (GO:0040019)	2026-03-19	0.0431876	0.330567	0	0	4.29388	13.4922	OTX2;PLCB1;ZBED3
Regulation of Metaphase/Anaphase Transition of Cell Cycle (GO:1902099)	2032-04-01	0.0435581	0.330567	0	0	3.2734	10.2577	PHF10;UBE2C;DPF3;SMARCA2
Response to Steroid Hormone (GO:0048545)	2032-04-01	0.0435581	0.330567	0	0	3.2734	10.2577	PAQR7;ABHD2;AREG;THBS1
Membrane Depolarization (GO:0051899)	2032-04-01	0.0435581	0.330567	0	0	3.2734	10.2577	KCNH2;CHRNB1;P2RX4;CHRNA4
Negative Regulation of Interleukin-6 Production (GO:0032715)	2032-04-01	0.0435581	0.330567	0	0	3.2734	10.2577	ZC3H12A;SIRPA;TLR4;CX3CL1
Regulation of Cell Migration Involved in Sprouting Angiogenesis (GO:0090049)	2032-04-01	0.0435581	0.330567	0	0	3.2734	10.2577	DLL4;TGFBR3;STARD13;THBS1
Negative Regulation of Wnt Signaling Pathway (GO:0030178)	11/146	0.043696	0.330795	0	0	1.8723	5.86124	WWTR1;WIF1;DDIT3;SFRP5;NPHP3;APOE;AXIN2;MCC;GLI3;MDFI;RBMS3
Cell Surface Receptor Protein Tyrosine Kinase Signaling Pathway (GO:0007169)	19/296	0.0443041	0.334572	0	0	1.57962	4.92318	TRIM71;RYK;IRS2;SORBS1;MERTK;MTSS1;PTPRG;FIBP;FGF8;FGF14;COL4A2;DOK5;LCK;DOK6;TYRO3;NCK2;PLCB1;NGEF;FGF21
Cellular Response to Type II Interferon (GO:0071346)	2047-05-01	0.0461225	0.345749	0	0	2.7291	8.39596	CCL5;SIRPA;LGALS9;GBP2;TLR4
Intracellular Glucose Homeostasis (GO:0001678)	2047-05-01	0.0461225	0.345749	0	0	2.7291	8.39596	NGFR;ZBTB20;TAC4;HOOK3;PCK2
Negative Regulation of Cold-Induced Thermogenesis (GO:0120163)	2047-05-01	0.0461225	0.345749	0	0	2.7291	8.39596	LAMA4;PLCL1;DDIT3;ACOT11;TLR4
Chemical Synaptic Transmission (GO:0007268)	17/260	0.047665	0.352996	0	0	1.61007	4.90036	GABBR2;CHRM3;CHRNB1;DTNA;SLC12A5;CHRNA4;KCNC4;SLC1A1;SH2D3C;SLC1A4;CACNB2;GPR176;GRIN3A;PXMP2;KCNQ3;APOE;PDE7B
Regulation of Small Molecule Metabolic Process (GO:0062012)	2033-04-01	0.0479821	0.352996	0	0	3.16036	9.59777	SLC7A7;PRKAG2;APOE;HNF1A
Embryonic Skeletal System Morphogenesis (GO:0048704)	2033-04-01	0.0479821	0.352996	0	0	3.16036	9.59777	OSR2;COL2A1;HOXA3;HOXA4
Epithelial Tube Morphogenesis (GO:0060562)	2033-04-01	0.0479821	0.352996	0	0	3.16036	9.59777	RYR2;COL4A1;RASIP1;MTSS1
Ventricular Cardiac Muscle Tissue Morphogenesis (GO:0055010)	2033-04-01	0.0479821	0.352996	0	0	3.16036	9.59777	DLL4;TGFBR3;RYR2;ENG
Negative Regulation of Lipid Metabolic Process (GO:0045833)	2033-04-01	0.0479821	0.352996	0	0	3.16036	9.59777	BSCL2;CEACAM1;APOC1;APOE
Positive Regulation of Interleukin-12 Production (GO:0032735)	2033-04-01	0.0479821	0.352996	0	0	3.16036	9.59777	LGALS9;PLCB1;TLR4;TLR3
Negative Regulation of Metabolic Process (GO:0009892)	1963-06-01	0.0481253	0.352996	0	0	2.4141	7.32426	DDIT3;LAMA4;PLCL1;ACOT11;APOC1;TLR4
Positive Regulation of Interleukin-8 Production (GO:0032757)	1963-06-01	0.0481253	0.352996	0	0	2.4141	7.32426	AFAP1L2;DDIT3;LGALS9;F3;TLR4;TLR3
Atrioventricular Valve Morphogenesis (GO:0003181)	2026-03-20	0.0492729	0.356299	0	0	4.04109	12.1652	OLFM1;BMPR2;AXIN2
Response to Cholesterol (GO:0070723)	2026-03-20	0.0492729	0.356299	0	0	4.04109	12.1652	GRAMD1C;SMOX;NFE2L1
Heart Trabecula Morphogenesis (GO:0061384)	2026-03-20	0.0492729	0.356299	0	0	4.04109	12.1652	DLL4;TGFBR3;ENG
Negative Regulation of Leukocyte Mediated Cytotoxicity (GO:0001911)	2026-03-20	0.0492729	0.356299	0	0	4.04109	12.1652	CEACAM1;LGALS9;PVR
Negative Regulation of Phosphate Metabolic Process (GO:0045936)	2026-03-20	0.0492729	0.356299	0	0	4.04109	12.1652	CDKN1C;CDKN2C;NHLRC1
Neuromuscular Junction Development (GO:0007528)	2026-03-20	0.0492729	0.356299	0	0	4.04109	12.1652	CACNB2;PPFIBP2;KY
Hexose Metabolic Process (GO:0019318)	2048-05-01	0.0497827	0.356811	0	0	2.6655	7.99672	H6PD;TAC4;IRS2;GALM;HOOK3
Positive Regulation of Osteoblast Differentiation (GO:0045669)	2048-05-01	0.0497827	0.356811	0	0	2.6655	7.99672	FZD1;WWTR1;BMPR2;ZHX3;SMAD5
Transforming Growth Factor Beta Receptor Superfamily Signaling Pathway (GO:0141091)	9/114	0.0504047	0.356811	0	0	1.96792	5.87949	TGFBR3;COL3A1;BMPR2;USP9X;CHRD;GDF6;SMAD5;APPL2;ENG
Cholesterol Homeostasis (GO:0042632)	1980-07-01	0.0504951	0.356811	0	0	2.19995	6.56878	CYP39A1;ABCA2;PCSK9;LPL;HNF1A;APOE;NFE2L1
Neuron Projection Guidance (GO:0097485)	10/132	0.0512377	0.356811	0	0	1.88248	5.59337	SEMA5A;NOTCH3;ROBO3;SEMA6A;RYK;SEMA4C;TNR;NEXN;OTX2;NEO1
Monocarboxylic Acid Biosynthetic Process (GO:0072330)	1964-06-01	0.0513046	0.356811	0	0	2.37236	7.04584	CYP39A1;PER2;HSD3B7;OXSM;LPL;HOGA1
L-leucine Transport (GO:0015820)	2026-02-09	0.0520204	0.356811	0	0	6.53832	19.328	SLC7A7;SLC3A2
Regulation of Inflammatory Response to Wounding (GO:0106014)	2026-02-09	0.0520204	0.356811	0	0	6.53832	19.328	IL33;EXTL3
Regulation of Odontoblast Differentiation (GO:1901329)	2026-02-09	0.0520204	0.356811	0	0	6.53832	19.328	LEF1;NFE2L1
Regulation of Translation in Response to Endoplasmic Reticulum Stress (GO:0036490)	2026-02-09	0.0520204	0.356811	0	0	6.53832	19.328	PPP1R15A;NCK2
Response to Interleukin-4 (GO:0070670)	2026-02-09	0.0520204	0.356811	0	0	6.53832	19.328	RUFY4;LEF1
Commissural Neuron Axon Guidance (GO:0071679)	2026-02-09	0.0520204	0.356811	0	0	6.53832	19.328	RYK;SMOX
Serine Family Amino Acid Biosynthetic Process (GO:0009070)	2026-02-09	0.0520204	0.356811	0	0	6.53832	19.328	PSPH;SERINC5
Vascular Associated Smooth Muscle Cell Differentiation (GO:0035886)	2026-02-09	0.0520204	0.356811	0	0	6.53832	19.328	EFEMP2;ENG
High-Density Lipoprotein Particle Assembly (GO:0034380)	2026-02-09	0.0520204	0.356811	0	0	6.53832	19.328	APOE;PRKACB
Negative Regulation of PERK-mediated Unfolded Protein Response (GO:1903898)	2026-02-09	0.0520204	0.356811	0	0	6.53832	19.328	PPP1R15A;NCK2
Negative Regulation of Lymphocyte Apoptotic Process (GO:0070229)	2026-02-09	0.0520204	0.356811	0	0	6.53832	19.328	CCL5;IRS2
Negative Regulation of Necroptotic Process (GO:0060546)	2026-02-09	0.0520204	0.356811	0	0	6.53832	19.328	ARHGEF2;BIRC2
Negative Regulation of Platelet Aggregation (GO:0090331)	2026-02-09	0.0520204	0.356811	0	0	6.53832	19.328	CEACAM1;SERPINE2
Negative Regulation of Receptor Binding (GO:1900121)	2026-02-09	0.0520204	0.356811	0	0	6.53832	19.328	PCSK9;PTPRF
Nitric oxide-cGMP-mediated Signaling (GO:0038060)	2026-02-09	0.0520204	0.356811	0	0	6.53832	19.328	APOE;THBS1
Positive Regulation of Phagocytosis, Engulfment (GO:0060100)	2026-02-09	0.0520204	0.356811	0	0	6.53832	19.328	ANO6;APPL2
Protein poly-ADP-ribosylation (GO:0070212)	2026-02-09	0.0520204	0.356811	0	0	6.53832	19.328	PARP14;PARP9
Liver Development (GO:0001889)	2034-04-01	0.0526451	0.358596	0	0	3.05485	8.99404	TGFBR3;PCSK9;NPHP3;PCK2
Regulation of Cardiac Muscle Contraction (GO:0055117)	2034-04-01	0.0526451	0.358596	0	0	3.05485	8.99404	RYR2;P2RX4;ZC3H12A;STC1
Positive Regulation of Cell Projection Organization (GO:0031346)	9/115	0.0527484	0.358596	0	0	1.94925	5.73513	SCARB2;TIAM2;FZD1;RYK;DPYSL3;PLXNC1;ATP1B2;APOE;CX3CL1
Regulation of JNK Cascade (GO:0046328)	9/115	0.0527484	0.358596	0	0	1.94925	5.73513	EDAR;TGFBR3;RNF13;MDFIC;GADD45A;SIRPA;PLCB1;MDFI;TLR3
Positive Regulation of MAPK Cascade (GO:0043410)	22/362	0.0532579	0.358678	0	0	1.49061	4.37138	RNF13;GADD45A;RYK;CD81;SEMA4C;ADRB1;IQGAP1;GDF6;THBS1;CX3CL1;PIK3R5;EDAR;FGF8;GLIPR2;ZC3H12A;LGALS9;APOE;PLCB1;PDE8B;TLR4;TLR3;FGF21
Sterol Homeostasis (GO:0055092)	1981-07-01	0.0533655	0.358678	0	0	2.1701	6.35969	CYP39A1;ABCA2;PCSK9;LPL;HNF1A;APOE;NFE2L1
Protein Modification by Small Protein Removal (GO:0070646)	1981-07-01	0.0533655	0.358678	0	0	2.1701	6.35969	OTUB2;VCPIP1;USP9X;COPS2;ZC3H12A;USP2;JOSD2
Positive Regulation of Transport (GO:0051050)	2049-05-01	0.0536087	0.358678	0	0	2.60478	7.6217	NUMA1;GPC3;CHCHD10;SGK3;APOE
Positive Regulation of Developmental Process (GO:0051094)	16/245	0.0539677	0.358678	0	0	1.60724	4.69213	BMPR2;PHF10;NUMA1;LEF1;LPL;VLDLR;SMARCA2;AREG;SYDE1;FGF8;DPF3;OTX2;APOE;PLCB1;ZBED3;PACSIN1
Positive Regulation of Cell Population Proliferation (GO:0008284)	28/484	0.0543858	0.358678	0	0	1.41622	4.12353	PGAP1;MEGF10;LEF1;CHRD;IRS2;FBLN1;TCIRG1;LAMC1;AREG;THBS1;CX3CL1;DLL4;FGF8;CCL5;FGF21;WWTR1;OSR2;RPS9;TNFSF13;EMP2;LIFR;S100B;SMARCA2;BST2;TGFBR3;RARA;CDH13;KIF20B
Regulation of Phosphorylation (GO:0042325)	1965-06-01	0.0546092	0.358678	0	0	2.33202	6.78049	CDKN1C;CDKN2C;EMP2;AREG;THBS1;ENG
Glycerophospholipid Metabolic Process (GO:0006650)	1965-06-01	0.0546092	0.358678	0	0	2.33202	6.78049	PLCL1;PLCG1;ENPP6;PLCB1;LPIN1;SERINC5
Positive Regulation of T Cell Proliferation (GO:0042102)	1965-06-01	0.0546092	0.358678	0	0	2.33202	6.78049	NR5A2;CCL5;NCK2;TNFRSF13C;SLC7A1;CD276
Protein Autoubiquitination (GO:0051865)	1965-06-01	0.0546092	0.358678	0	0	2.33202	6.78049	TRIM71;RNF13;DTX3L;UHRF2;RNF208;KLHL24
Regulation of Macromolecule Biosynthetic Process (GO:0010556)	12/170	0.0547345	0.358678	0	0	1.74518	5.07021	PRDM9;DHH;ZC3H12A;CHD7;NFKBIZ;SIRPA;MITF;UTY;NKAPL;AFF1;SLC8A2;TAPBP
Anterograde Trans-Synaptic Signaling (GO:0098916)	13/189	0.0555281	0.358678	0	0	1.6977	4.90783	CHRM3;CHRNB1;GABBR2;DTNA;SLC12A5;CHRNA4;SLC1A1;KCNC4;CACNB2;GPR176;PXMP2;KCNQ3;PDE7B
Regulation of Macrophage Chemotaxis (GO:0010758)	2026-03-21	0.0557514	0.358678	0	0	3.81639	11.0174	CCL5;MTUS1;THBS1
Axon Extension (GO:0048675)	2026-03-21	0.0557514	0.358678	0	0	3.81639	11.0174	SEMA5A;USP9X;DCLK1
Regulation of Systemic Arterial Blood Pressure (GO:0003073)	2026-03-21	0.0557514	0.358678	0	0	3.81639	11.0174	BMPR2;TAC4;ENG
Entrainment of Circadian Clock by Photoperiod (GO:0043153)	2026-03-21	0.0557514	0.358678	0	0	3.81639	11.0174	PER2;PPP1CB;USP2
Porphyrin-Containing Compound Biosynthetic Process (GO:0006779)	2026-03-21	0.0557514	0.358678	0	0	3.81639	11.0174	ALAD;UROS;NFE2L1
Positive Regulation of Leukocyte Activation (GO:0002696)	2026-03-21	0.0557514	0.358678	0	0	3.81639	11.0174	IL33;THBS1;TLR4
Cell-Cell Adhesion via Plasma-Membrane Adhesion Molecules (GO:0098742)	12/171	0.0567321	0.358678	0	0	1.73412	4.9759	ROBO3;CEACAM1;CDH20;PTPRM;CDH13;NEXN;FAT4;LRRC4C;PVR;FGFRL1;PTPRF;LRRC4B
Acetylcholine Receptor Signaling Pathway (GO:0095500)	2035-04-01	0.0575454	0.358678	0	0	2.95615	8.44035	CHRM3;CHRNB1;CHRNA4;PLCB1
Adherens Junction Organization (GO:0034332)	2035-04-01	0.0575454	0.358678	0	0	2.95615	8.44035	CDH20;CDH13;MTSS1;VCL
Regulation of p38MAPK Cascade (GO:1900744)	2035-04-01	0.0575454	0.358678	0	0	2.95615	8.44035	GADD45A;ZC3H12A;LGALS9;GDF6
Regulation of Protein Localization to Membrane (GO:1905475)	2035-04-01	0.0575454	0.358678	0	0	2.95615	8.44035	MMP14;GPC3;AREG;ZDHHC2
Macrophage Activation (GO:0042116)	2035-04-01	0.0575454	0.358678	0	0	2.95615	8.44035	CD93;NMI;TLR4;CX3CL1
Neural Crest Cell Migration (GO:0001755)	2035-04-01	0.0575454	0.358678	0	0	2.95615	8.44035	SEMA5A;SEMA6A;SEMA4C;SOX10
Phospholipid Translocation (GO:0045332)	2035-04-01	0.0575454	0.358678	0	0	2.95615	8.44035	ATP8A1;ANO6;ATP9A;SERINC5
Platelet Aggregation (GO:0070527)	2035-04-01	0.0575454	0.358678	0	0	2.95615	8.44035	FIBP;TYRO3;TLN1;VCL
Regulation of Interleukin-12 Production (GO:0032655)	1950-05-01	0.0576007	0.358678	0	0	2.54676	7.26902	LGALS9;PLCB1;TLR4;THBS1;TLR3
Positive Regulation of Non-Canonical NF-kappaB Signal Transduction (GO:1901224)	1950-05-01	0.0576007	0.358678	0	0	2.54676	7.26902	PTP4A3;LGALS9;NMI;TLR4;TLR3
Negative Regulation of Canonical Wnt Signaling Pathway (GO:0090090)	9/117	0.0576467	0.358678	0	0	1.91295	5.45846	WWTR1;DDIT3;SFRP5;NPHP3;APOE;AXIN2;MCC;GLI3;RBMS3
Protein Tetramerization (GO:0051262)	1983-07-01	0.0594073	0.358678	0	0	2.11278	5.96508	TRPM2;KCNJ12;KCNC3;ITPR1;KCNN4;APPL2;TRPM3
Regulation of T Cell Proliferation (GO:0042129)	1983-07-01	0.0594073	0.358678	0	0	2.11278	5.96508	NR5A2;CCL5;NCK2;TNFRSF13C;SLC7A1;TNFRSF21;CD276
Inorganic Cation Transmembrane Transport (GO:0098662)	19/307	0.0595463	0.358678	0	0	1.51841	4.28343	KCNG1;KCNH2;KCNK5;KCNC3;KCNC4;SLC41A1;ANO6;TCIRG1;SLC8A2;TRPM2;ATP4A;CACNB2;P2RX4;SLC6A9;KCNQ3;KCNN4;TRPM5;KCNK1;TRPM3
Regulation of Protein Serine/Threonine Kinase Activity (GO:0071900)	1967-06-01	0.061596	0.358678	0	0	2.25533	6.28596	CDKN2C;GADD45A;TRIB3;THY1;TRIB1;SLC8A2
Cell-Cell Junction Assembly (GO:0007043)	1967-06-01	0.061596	0.358678	0	0	2.25533	6.28596	CDH20;CDH13;RHOC;TLN1;VCL;AMOT
Negative Regulation of Cell Adhesion (GO:0007162)	1967-06-01	0.061596	0.358678	0	0	2.25533	6.28596	SEMA5A;SEMA6A;CDH13;FBLN1;PLXNC1;CX3CL1
Regulation of Lipid Metabolic Process (GO:0019216)	1951-05-01	0.0617584	0.358678	0	0	2.49127	6.937	APOC1;PRKAG2;IRS2;NR1D2;HNF1A
Blood Vessel Morphogenesis (GO:0048514)	1951-05-01	0.0617584	0.358678	0	0	2.49127	6.937	COL4A1;SLC1A1;HOXA1;RASIP1;ENG
Fatty Acid Oxidation (GO:0019395)	1951-05-01	0.0617584	0.358678	0	0	2.49127	6.937	ECHS1;ILVBL;ECHDC2;ACAD10;DECR1
Negative Regulation of Cell Projection Organization (GO:0031345)	1951-05-01	0.0617584	0.358678	0	0	2.49127	6.937	RTN4R;KANK1;DPYSL3;TNR;APOE
Sensory Perception of Light Stimulus (GO:0050953)	8/101	0.0618746	0.358678	0	0	1.97384	5.49249	RD3;COL2A1;ATXN7;CRYBG3;SFRP5;ROM1;PAX6;ATF6
Visual Perception (GO:0007601)	8/101	0.0618746	0.358678	0	0	1.97384	5.49249	RD3;COL2A1;ATXN7;CRYBG3;SFRP5;ROM1;PAX6;ATF6
Cytoskeleton-Dependent Cytokinesis (GO:0061640)	1984-07-01	0.0625795	0.358678	0	0	2.08523	5.77883	ANLN;RTKN;NUSAP1;MYH14;KIF23;EXOC6;RHOC
Fc-epsilon Receptor Signaling Pathway (GO:0038095)	2026-03-22	0.0626122	0.358678	0	0	3.61534	10.0174	VAV3;MAP3K1;PLCG1
Regulation of Neural Precursor Cell Proliferation (GO:2000177)	2026-03-22	0.0626122	0.358678	0	0	3.61534	10.0174	TRIM71;DLL4;PTPRZ1
Thioester Metabolic Process (GO:0035383)	2026-03-22	0.0626122	0.358678	0	0	3.61534	10.0174	ACOT9;OXSM;ACOT11
Monocarboxylic Acid Catabolic Process (GO:0072329)	2026-03-22	0.0626122	0.358678	0	0	3.61534	10.0174	FA2H;HOGA1;LPIN1
Negative Regulation of Natural Killer Cell Mediated Cytotoxicity (GO:0045953)	2026-03-22	0.0626122	0.358678	0	0	3.61534	10.0174	CEACAM1;LGALS9;PVR
Neuron Apoptotic Process (GO:0051402)	2026-03-22	0.0626122	0.358678	0	0	3.61534	10.0174	NGFR;FAM162A;TNFRSF21
Peptidyl-Tyrosine Dephosphorylation (GO:0035335)	2026-03-22	0.0626122	0.358678	0	0	3.61534	10.0174	PTPRZ1;NHLRC1;PTPRF
Positive Regulation of Interferon-Alpha Production (GO:0032727)	2026-03-22	0.0626122	0.358678	0	0	3.61534	10.0174	IRF7;TLR4;TLR3
Positive Regulation of Neural Precursor Cell Proliferation (GO:2000179)	2026-03-22	0.0626122	0.358678	0	0	3.61534	10.0174	DLL4;RYK;CX3CL1
Positive Regulation of p38MAPK Cascade (GO:1900745)	2026-03-22	0.0626122	0.358678	0	0	3.61534	10.0174	GADD45A;ZC3H12A;GDF6
Regulation of Cytosolic Calcium Ion Concentration (GO:0051480)	2036-04-01	0.0626809	0.358678	0	0	2.86362	7.93137	RYR2;ITPR1;HRC;SLC8A2
Embryonic Limb Morphogenesis (GO:0030326)	2036-04-01	0.0626809	0.358678	0	0	2.86362	7.93137	FBXW4;OSR2;MBNL1;GLI3
Endoderm Formation (GO:0001706)	2036-04-01	0.0626809	0.358678	0	0	2.86362	7.93137	DUSP4;MMP14;COL4A2;LAMA4
Establishment of Mitotic Spindle Localization (GO:0040001)	2036-04-01	0.0626809	0.358678	0	0	2.86362	7.93137	NUMA1;NUSAP1;NDC80;CDK5RAP2
Glutamate Receptor Signaling Pathway (GO:0007215)	2036-04-01	0.0626809	0.358678	0	0	2.86362	7.93137	GRM5;GRIN3A;HOMER2;PLCB1
Negative Regulation of Smooth Muscle Cell Proliferation (GO:0048662)	2036-04-01	0.0626809	0.358678	0	0	2.86362	7.93137	EFEMP2;BMPR2;APOE;TRIB1
L-serine Metabolic Process (GO:0006563)	2026-02-10	0.063257	0.358678	0	0	5.72073	15.7924	PSPH;SERINC5
T-helper 1 Type Immune Response (GO:0042088)	2026-02-10	0.063257	0.358678	0	0	5.72073	15.7924	LEF1;TLR4
Regulation of Low-Density Lipoprotein Particle Clearance (GO:0010988)	2026-02-10	0.063257	0.358678	0	0	5.72073	15.7924	PCSK9;FGF21
Regulation of Macrophage Migration (GO:1905521)	2026-02-10	0.063257	0.358678	0	0	5.72073	15.7924	CD81;MTUS1
Regulation of Monocyte Chemotactic Protein-1 Production (GO:0071637)	2026-02-10	0.063257	0.358678	0	0	5.72073	15.7924	GSTP1;LGALS9
Regulation of Mononuclear Cell Migration (GO:0071675)	2026-02-10	0.063257	0.358678	0	0	5.72073	15.7924	CD81;MSN
Regulation of Neutrophil Migration (GO:1902622)	2026-02-10	0.063257	0.358678	0	0	5.72073	15.7924	PGAP1;KIF20B
Regulation of Phagocytosis, Engulfment (GO:0060099)	2026-02-10	0.063257	0.358678	0	0	5.72073	15.7924	ANO6;APPL2
Biogenic Amine Biosynthetic Process (GO:0042401)	2026-02-10	0.063257	0.358678	0	0	5.72073	15.7924	SLC38A1;SMOX
Branched-Chain Amino Acid Transport (GO:0015803)	2026-02-10	0.063257	0.358678	0	0	5.72073	15.7924	SLC7A7;SLC3A2
Cellular Response to Interleukin-12 (GO:0071349)	2026-02-10	0.063257	0.358678	0	0	5.72073	15.7924	SIRPA;PLCB1
Embryonic Appendage Morphogenesis (GO:0035113)	2026-02-10	0.063257	0.358678	0	0	5.72073	15.7924	FBXW4;MBNL1
Fructose 6-Phosphate Metabolic Process (GO:0006002)	2026-02-10	0.063257	0.358678	0	0	5.72073	15.7924	TAC4;HOOK3
Lens Fiber Cell Differentiation (GO:0070306)	2026-02-10	0.063257	0.358678	0	0	5.72073	15.7924	MAF;WNT5B
Mesonephros Development (GO:0001823)	2026-02-10	0.063257	0.358678	0	0	5.72073	15.7924	OSR2;FGF8
Mitral Valve Morphogenesis (GO:0003183)	2026-02-10	0.063257	0.358678	0	0	5.72073	15.7924	BMPR2;AXIN2
Myelin Assembly (GO:0032288)	2026-02-10	0.063257	0.358678	0	0	5.72073	15.7924	PLLP;PXMP2
Negative Regulation of CD4-positive, Alpha-Beta T Cell Activation (GO:2000515)	2026-02-10	0.063257	0.358678	0	0	5.72073	15.7924	LGALS9;RUNX1
Negative Regulation of T-helper 17 Cell Differentiation (GO:2000320)	2026-02-10	0.063257	0.358678	0	0	5.72073	15.7924	LGALS1;ZC3H12A
Negative Regulation of Cholesterol Transport (GO:0032375)	2026-02-10	0.063257	0.358678	0	0	5.72073	15.7924	APOC1;APOE
Negative Regulation of Macromolecule Metabolic Process (GO:0010605)	2026-02-10	0.063257	0.358678	0	0	5.72073	15.7924	PCSK9;APOE
Negative Regulation of Programmed Necrotic Cell Death (GO:0062099)	2026-02-10	0.063257	0.358678	0	0	5.72073	15.7924	ARHGEF2;BIRC2
Negative Regulation of Protein Maturation (GO:1903318)	2026-02-10	0.063257	0.358678	0	0	5.72073	15.7924	SERPINE2;CHAC1
Negative Regulation of Systemic Arterial Blood Pressure (GO:0003085)	2026-02-10	0.063257	0.358678	0	0	5.72073	15.7924	BMPR2;TAC4
Positive Regulation of Interleukin-13 Production (GO:0032736)	2026-02-10	0.063257	0.358678	0	0	5.72073	15.7924	RARA;LGALS9
Positive Regulation of Lipid Localization (GO:1905954)	2026-02-10	0.063257	0.358678	0	0	5.72073	15.7924	ZC3H12A;LPL
Positive Regulation of Non-Canonical Wnt Signaling Pathway (GO:2000052)	2026-02-10	0.063257	0.358678	0	0	5.72073	15.7924	WNT5B;PLEKHA4
Protein Localization to Condensed Chromosome (GO:1903083)	2026-02-10	0.063257	0.358678	0	0	5.72073	15.7924	MTBP;KCNN4
Regulation of DNA-templated Transcription Initiation (GO:2000142)	2026-02-10	0.063257	0.358678	0	0	5.72073	15.7924	THRA;MITF
Regulation of T-helper 17 Cell Differentiation (GO:2000319)	2026-02-10	0.063257	0.358678	0	0	5.72073	15.7924	NFKBIZ;ZC3H12A
Regulation of Canonical NF-kappaB Signal Transduction (GO:0043122)	17/270	0.0632892	0.358678	0	0	1.54562	4.26597	NFAT5;GSTP1;RHOC;S100B;CX3CL1;BST2;EDAR;TGFBR3;LGALS1;ZC3H12A;TRAF5;SIRPA;LGALS9;ALPK1;TLR4;BIRC2;LIMS1
Action Potential (GO:0001508)	1968-06-01	0.0652787	0.36927	0	0	2.21884	6.0554	KCNG1;KCNH2;CHRNA4;KCNC3;KCNC4;MYH14
Long-Chain Fatty Acid Metabolic Process (GO:0001676)	1985-07-01	0.0658531	0.371833	0	0	2.05839	5.59949	FA2H;ASAH2;GSTP1;EPHX1;ACSL5;SLC27A6;MGLL
Regulation of Cell Development (GO:0060284)	1952-05-01	0.0660813	0.372436	0	0	2.43813	6.62409	PER2;HES6;LEF1;CLOCK;CX3CL1
Cellular Response to Glucose Stimulus (GO:0071333)	2037-04-01	0.068049	0.382823	0	0	2.7767	7.46246	ZBTB20;NKX6-1;RAB11FIP2;PCK2
Regulation of Cell Population Proliferation (GO:0042127)	41/769	0.0690452	0.386533	0	0	1.30091	3.47731	TRIM71;PGAP1;BMPR2;IRS2;TCIRG1;AREG;ETS1;THBS1;CX3CL1;DLL4;HHEX;FGF8;CLMN;NCK2;SPEG;IGFBP7;FGF21;WWTR1;OSR2;RPS9;CDKN2C;TNFSF13;EMP2;LIFR;HNF1A;NMI;S100B;SMARCA2;PTPN14;MYO16;RUNX1;RAB33B;SFRP5;RARA;CDH13;SGK3;ARHGEF2;KIF20B;BIRC2;LIMS1;ENG
Actin Filament Organization (GO:0007015)	11/158	0.0691493	0.386533	0	0	1.71838	4.59062	ACTC1;TMOD4;DPYSL3;SHROOM3;EMP2;RHOF;ARHGEF2;RND2;RHOC;RHOBTB1;ZBED3
Regulation of Innate Immune Response (GO:0045088)	1986-07-01	0.0692281	0.386533	0	0	2.03222	5.42675	AKIRIN2;CCL5;TYRO3;NMI;PARP9;APPL2;BIRC2
Positive Regulation of Apoptotic Process (GO:0043065)	19/313	0.0692414	0.386533	0	0	1.48695	3.97038	NGFR;GADD45A;DAPK2;ITPR1;PCSK9;ANO6;F3;THBS1;OLFM1;LGALS1;FAM162A;DDIT3;ZC3H12A;JMY;TRIM35;BMF;PLCG1;ATF6;HOXA5
Negative Regulation of Smoothened Signaling Pathway (GO:0045879)	2026-03-23	0.0698433	0.386533	0	0	3.43439	9.14063	GPC3;TULP3;GLI3
Phosphatidylinositol-Mediated Signaling (GO:0048015)	2026-03-23	0.0698433	0.386533	0	0	3.43439	9.14063	PLCL1;PLCG1;PLCB1
Positive Regulation of T Cell Cytokine Production (GO:0002726)	2026-03-23	0.0698433	0.386533	0	0	3.43439	9.14063	FZD5;RSAD2;CD81
Positive Regulation of Viral Life Cycle (GO:1903902)	2026-03-23	0.0698433	0.386533	0	0	3.43439	9.14063	LGALS1;TYRO3;LGALS9
Prostanoid Metabolic Process (GO:0006692)	2026-03-23	0.0698433	0.386533	0	0	3.43439	9.14063	GSTP1;PTGDS;PTGR2
Regulation of Release of Sequestered Calcium Ion Into Cytosol (GO:0051279)	1953-05-01	0.0705687	0.388445	0	0	2.38722	6.32891	HRC;THY1;PLCG1;JPH1;CX3CL1
Regulation of Smoothened Signaling Pathway (GO:0008589)	1953-05-01	0.0705687	0.388445	0	0	2.38722	6.32891	DHH;GPC3;TULP3;OTX2;GLI3
Ceramide Metabolic Process (GO:0006672)	1953-05-01	0.0705687	0.388445	0	0	2.38722	6.32891	CERS4;ABCA2;FA2H;ASAH1;ASAH2
Calcium Ion Transmembrane Transport (GO:0070588)	1987-07-01	0.0727046	0.392216	0	0	2.00672	5.26031	CACNB2;TRPM2;P2RX4;GHITM;TRPM5;TRPM3;SLC8A2
Amide Biosynthetic Process (GO:0043604)	1970-06-01	0.0730223	0.392216	0	0	2.14927	5.62463	CERS4;FA2H;ASAH1;ASAH2;PANK1;CHAC1
Plasma Membrane Bounded Cell Projection Organization (GO:0120036)	10/141	0.0731322	0.392216	0	0	1.75232	4.58316	GPM6A;PTPRZ1;RYK;CDNF;PTPRM;ATP1B2;APOE;IQCG;PTPRG;TTC17
Glutathione Metabolic Process (GO:0006749)	2038-04-01	0.0736464	0.392216	0	0	2.69489	7.02957	GSTZ1;GSTA4;GSTA3;GSTP1
Positive Regulation of Bone Mineralization (GO:0030501)	2038-04-01	0.0736464	0.392216	0	0	2.69489	7.02957	OSR2;BMPR2;ANO6;GPM6B
Positive Regulation of Exocytosis (GO:0045921)	2038-04-01	0.0736464	0.392216	0	0	2.69489	7.02957	CADPS2;RUFY4;STAM;SYTL4
Positive Regulation of Reproductive Process (GO:2000243)	2038-04-01	0.0736464	0.392216	0	0	2.69489	7.02957	SYDE1;PRDM9;TAC4;PLCB1
Regulation of Axonogenesis (GO:0050770)	2038-04-01	0.0736464	0.392216	0	0	2.69489	7.02957	TIAM2;THY1;PLXNC1;LRRC4C
Regulation of Chromosome Separation (GO:1905818)	2026-02-11	0.0752194	0.392216	0	0	5.08483	13.1562	NUMA1;RAB33B
Regulation of Glycogen Metabolic Process (GO:0070873)	2026-02-11	0.0752194	0.392216	0	0	5.08483	13.1562	PPP1R3C;PPP1R3D
Regulation of Leukocyte Cell-Cell Adhesion (GO:1903037)	2026-02-11	0.0752194	0.392216	0	0	5.08483	13.1562	LCK;FUT4
Regulation of Leukocyte Tethering or Rolling (GO:1903236)	2026-02-11	0.0752194	0.392216	0	0	5.08483	13.1562	CHST2;FUT4
Cellular Hyperosmotic Response (GO:0071474)	2026-02-11	0.0752194	0.392216	0	0	5.08483	13.1562	NFAT5;ARHGEF2
Cellular Response to Nutrient (GO:0031670)	2026-02-11	0.0752194	0.392216	0	0	5.08483	13.1562	MAT2A;LPL
Central Nervous System Myelination (GO:0022010)	2026-02-11	0.0752194	0.392216	0	0	5.08483	13.1562	SOX10;GPM6B
Toll-Like Receptor 3 Signaling Pathway (GO:0034138)	2026-02-11	0.0752194	0.392216	0	0	5.08483	13.1562	UNC93B1;TLR3
Urate Metabolic Process (GO:0046415)	2026-02-11	0.0752194	0.392216	0	0	5.08483	13.1562	SLC2A9;SLC16A9
Hematopoietic Stem Cell Proliferation (GO:0071425)	2026-02-11	0.0752194	0.392216	0	0	5.08483	13.1562	WNT2B;RUNX1
Insulin-Like Growth Factor Receptor Signaling Pathway (GO:0048009)	2026-02-11	0.0752194	0.392216	0	0	5.08483	13.1562	IRS2;PLCB1
Negative Regulation of Adenylate Cyclase Activity (GO:0007194)	2026-02-11	0.0752194	0.392216	0	0	5.08483	13.1562	GABBR2;AKAP5
Negative Regulation of Homotypic Cell-Cell Adhesion (GO:0034111)	2026-02-11	0.0752194	0.392216	0	0	5.08483	13.1562	CEACAM1;SERPINE2
Negative Regulation of Leukocyte Apoptotic Process (GO:2000107)	2026-02-11	0.0752194	0.392216	0	0	5.08483	13.1562	IRF7;MERTK
Neurotransmitter Uptake (GO:0001504)	2026-02-11	0.0752194	0.392216	0	0	5.08483	13.1562	SLC38A1;SLC29A1
Pentose-Phosphate Shunt (GO:0006098)	2026-02-11	0.0752194	0.392216	0	0	5.08483	13.1562	H6PD;PHGDH
Positive Regulation of T Cell Apoptotic Process (GO:0070234)	2026-02-11	0.0752194	0.392216	0	0	5.08483	13.1562	CCL5;LGALS9
Positive Regulation of mRNA Metabolic Process (GO:1903313)	2026-02-11	0.0752194	0.392216	0	0	5.08483	13.1562	MOV10;ZC3H12A
Positive Regulation of Metaphase/Anaphase Transition of Cell Cycle (GO:1902101)	2026-02-11	0.0752194	0.392216	0	0	5.08483	13.1562	UBE2C;DLGAP5
Positive Regulation of Neuron Migration (GO:2001224)	2026-02-11	0.0752194	0.392216	0	0	5.08483	13.1562	SEMA6A;KIF20B
Protein Localization to Kinetochore (GO:0034501)	2026-02-11	0.0752194	0.392216	0	0	5.08483	13.1562	MTBP;KCNN4
Plasma Membrane Bounded Cell Projection Morphogenesis (GO:0120039)	1954-05-01	0.0752195	0.392216	0	0	2.33837	6.05018	GPM6A;KIF20B;ATP9A;MYO16;PACSIN1
Positive Regulation of Chemokine Production (GO:0032722)	1954-05-01	0.0752195	0.392216	0	0	2.33837	6.05018	IL33;LPL;LGALS9;TLR4;TLR3
T Cell Receptor Signaling Pathway (GO:0050852)	1988-07-01	0.0762827	0.396336	0	0	1.98184	5.09988	LCK;NFKBIZ;ZC3H12A;THY1;PLCG1;TNFRSF21;CD276
Regulation of Mitotic Cell Cycle Phase Transition (GO:1901990)	1988-07-01	0.0762827	0.396336	0	0	1.98184	5.09988	ANLN;CDKN2C;PHF10;UBE2C;DPF3;SMARCA2;APPL2
cAMP-mediated Signaling (GO:0019933)	2026-03-24	0.0774316	0.396336	0	0	3.27068	8.36757	PDE1C;PDE7B;PDE8B
Cellular Response to Acetylcholine (GO:1905145)	2026-03-24	0.0774316	0.396336	0	0	3.27068	8.36757	CHRM3;CHRNB1;CHRNA4
Response to Ketone (GO:1901654)	2026-03-24	0.0774316	0.396336	0	0	3.27068	8.36757	TGFBR3;ABHD2;THBS1
Ear Morphogenesis (GO:0042471)	2026-03-24	0.0774316	0.396336	0	0	3.27068	8.36757	OSR2;CHD7;HOXA1
Long-Chain Fatty Acid Transport (GO:0015909)	2026-03-24	0.0774316	0.396336	0	0	3.27068	8.36757	FABP5;SLC27A6;APOE
Metanephros Development (GO:0001656)	2026-03-24	0.0774316	0.396336	0	0	3.27068	8.36757	OSR2;FGF8;GDF6
Negative Regulation of DNA Binding (GO:0043392)	2026-03-24	0.0774316	0.396336	0	0	3.27068	8.36757	SMOX;LEF1;MDFI
Negative Regulation of Response to Wounding (GO:1903035)	2026-03-24	0.0774316	0.396336	0	0	3.27068	8.36757	RTN4R;IL33;EXTL3
Outflow Tract Septum Morphogenesis (GO:0003148)	2026-03-24	0.0774316	0.396336	0	0	3.27068	8.36757	BMPR2;FGF8;ENG
Axonogenesis (GO:0007409)	13/200	0.0789322	0.403343	0	0	1.59691	4.05482	SEMA5A;ROBO3;NOTCH3;SEMA6A;RYK;USP9X;SEMA4C;NEXN;S100B;DCLK1;TNR;OTX2;NEO1
+ Reg of Phosphatidylinositol 3-Kinase/Prot Kinase B Signal Transduction (GO:0051897)	11/162	0.0793897	0.404068	0	0	1.67251	4.2371	SEMA5A;VAV3;P2RX4;RYK;CCL5;TYRO3;THBS1;EXTL3;CX3CL1;PIK3R5;ENG
Semaphorin-Plexin Signaling Pathway (GO:0071526)	2039-04-01	0.0794694	0.404068	0	0	2.61776	6.62917	SEMA5A;SEMA6A;SEMA4C;PLXNC1
Fatty Acid Transport (GO:0015908)	2039-04-01	0.0794694	0.404068	0	0	2.61776	6.62917	FABP5;SLC27A6;PMP2;APOE
Regulation of Cytokine Production Involved in Inflammatory Response (GO:1900015)	1955-05-01	0.0800323	0.404249	0	0	2.29149	5.78675	ZC3H12A;SIRPA;TLR4;EXTL3;APPL2
Regulation of Peptide Hormone Secretion (GO:0090276)	1955-05-01	0.0800323	0.404249	0	0	2.29149	5.78675	PER2;CCL5;CHD7;HNF1A;CLOCK
Striated Muscle Contraction (GO:0006941)	1955-05-01	0.0800323	0.404249	0	0	2.29149	5.78675	KCNH2;RYR2;DTNA;STAC2;MYH14
Glycolipid Biosynthetic Process (GO:0009247)	1955-05-01	0.0800323	0.404249	0	0	2.29149	5.78675	PGAP1;PIGP;ST3GAL6;FUT1;FUT4
Regulation of Protein Localization to Plasma Membrane (GO:1903076)	1990-07-01	0.0837426	0.419436	0	0	1.93388	4.79604	MMP14;TMBIM1;STAC2;AKAP5;SORBS1;AREG;ZDHHC2
Protein Dephosphorylation (GO:0006470)	1990-07-01	0.0837426	0.419436	0	0	1.93388	4.79604	DUSP11;PPP1CB;PTPRZ1;PTPRM;NHLRC1;PTPN14;PTPRF
Positive Regulation of Interleukin-1 Beta Production (GO:0032731)	1956-05-01	0.0850056	0.419436	0	0	2.24644	5.53756	FZD5;LPL;LGALS9;TRIM16;TLR4
Regulation of Protein Processing (GO:0070613)	2026-03-25	0.0853633	0.419436	0	0	3.12185	7.68236	SERPINE2;CHAC1;RUNX1
Regulation of Toll-Like Receptor Signaling Pathway (GO:0034121)	2026-03-25	0.0853633	0.419436	0	0	3.12185	7.68236	IRF7;TYRO3;BIRC2
Response to Purine-Containing Compound (GO:0014074)	2026-03-25	0.0853633	0.419436	0	0	3.12185	7.68236	RYR2;TRPM2;P2RX4
Negative Regulation of Interleukin-1 Beta Production (GO:0032691)	2026-03-25	0.0853633	0.419436	0	0	3.12185	7.68236	GSTP1;ZC3H12A;CX3CL1
Pigment Biosynthetic Process (GO:0046148)	2026-03-25	0.0853633	0.419436	0	0	3.12185	7.68236	ALAD;UROS;NFE2L1
Positive Regulation of D-glucose Import (GO:0046326)	2026-03-25	0.0853633	0.419436	0	0	3.12185	7.68236	IRS2;SORBS1;FGF21
Branching Morphogenesis of an Epithelial Tube (GO:0048754)	2040-04-01	0.0855138	0.419436	0	0	2.54491	6.25813	DLL4;COL4A1;RASIP1;ENG
Positive Regulation of Viral Process (GO:0048524)	2040-04-01	0.0855138	0.419436	0	0	2.54491	6.25813	NR5A2;MDFIC;CCL5;TYRO3
Regulation of Intracellular Signal Transduction (GO:1902531)	18/302	0.0860781	0.419436	0	0	1.45728	3.57399	VAV3;STARD13;PGAP1;VWF;DAPK2;DOCK8;FAM13A;USP2;RHOF;AKAP5;TIAM2;ARHGAP22;RCN3;CEACAM1;RRAS;TRAF5;ARHGEF2;NGEF
NADPH Regeneration (GO:0006740)	2026-02-12	0.087827	0.419436	0	0	4.57611	11.1309	H6PD;PHGDH
Regulation of Leukocyte Adhesion to Vascular Endothelial Cell (GO:1904994)	2026-02-12	0.087827	0.419436	0	0	4.57611	11.1309	NFAT5;ZDHHC21
Branching Involved in Blood Vessel Morphogenesis (GO:0001569)	2026-02-12	0.087827	0.419436	0	0	4.57611	11.1309	DLL4;ENG
Regulation of Transforming Growth Factor Beta Production (GO:0071634)	2026-02-12	0.087827	0.419436	0	0	4.57611	11.1309	FBLN1;LGALS9
Regulation of Type II Interferon-Mediated Signaling Pathway (GO:0060334)	2026-02-12	0.087827	0.419436	0	0	4.57611	11.1309	PARP14;PARP9
Sodium Ion Export Across Plasma Membrane (GO:0036376)	2026-02-12	0.087827	0.419436	0	0	4.57611	11.1309	ATP4A;ATP1B2
Hyperosmotic Response (GO:0006972)	2026-02-12	0.087827	0.419436	0	0	4.57611	11.1309	NFAT5;TLR3
Midbrain Dopaminergic Neuron Differentiation (GO:1904948)	2026-02-12	0.087827	0.419436	0	0	4.57611	11.1309	FZD1;RYK
Muscle Tissue Development (GO:0060537)	2026-02-12	0.087827	0.419436	0	0	4.57611	11.1309	SMOX;ENG
Negative Regulation of Chemotaxis (GO:0050922)	2026-02-12	0.087827	0.419436	0	0	4.57611	11.1309	SEMA5A;THBS1
Negative Regulation of Hemostasis (GO:1900047)	2026-02-12	0.087827	0.419436	0	0	4.57611	11.1309	SERPINE2;APOE
Negative Regulation of Lipopolysaccharide-Mediated Signaling Pathway (GO:0031665)	2026-02-12	0.087827	0.419436	0	0	4.57611	11.1309	SIRPA;TRIB1
Negative Regulation of Transmembrane Transport (GO:0034763)	2026-02-12	0.087827	0.419436	0	0	4.57611	11.1309	IRS2;THBS1
Phospholipid Efflux (GO:0033700)	2026-02-12	0.087827	0.419436	0	0	4.57611	11.1309	APOC1;APOE
Phospholipid Homeostasis (GO:0055091)	2026-02-12	0.087827	0.419436	0	0	4.57611	11.1309	RCN3;HNF1A
Positive Regulation of CD4-positive, Alpha-Beta T Cell Activation (GO:2000516)	2026-02-12	0.087827	0.419436	0	0	4.57611	11.1309	CD81;LGALS9
Positive Regulation of T-helper Cell Differentiation (GO:0045624)	2026-02-12	0.087827	0.419436	0	0	4.57611	11.1309	NFKBIZ;RARA
Positive Regulation of Cellular Extravasation (GO:0002693)	2026-02-12	0.087827	0.419436	0	0	4.57611	11.1309	PLVAP;THY1
Positive Regulation of Dendrite Development (GO:1900006)	2026-02-12	0.087827	0.419436	0	0	4.57611	11.1309	VLDLR;PACSIN1
Positive Regulation of Glycoprotein Biosynthetic Process (GO:0010560)	2026-02-12	0.087827	0.419436	0	0	4.57611	11.1309	IL33;PLCB1
Potassium Ion Export Across Plasma Membrane (GO:0097623)	2026-02-12	0.087827	0.419436	0	0	4.57611	11.1309	KCNH2;KCNK5
Regulation of PERK-mediated Unfolded Protein Response (GO:1903897)	2026-02-12	0.087827	0.419436	0	0	4.57611	11.1309	PPP1R15A;NCK2
Regulation of Alcohol Biosynthetic Process (GO:1902930)	2026-02-12	0.087827	0.419436	0	0	4.57611	11.1309	H6PD;MBTPS2
Positive Regulation of Canonical NF-kappaB Signal Transduction (GO:0043123)	13/204	0.0888031	0.423437	0	0	1.56314	3.78488	NFAT5;RHOC;S100B;CX3CL1;BST2;EDAR;LGALS1;TRAF5;LGALS9;ALPK1;TLR4;BIRC2;LIMS1
Negative Regulation of Apoptotic Signaling Pathway (GO:2001234)	1974-06-01	0.0900108	0.427804	0	0	2.02242	4.86964	ASAH2;GSTP1;GHITM;AREG;THBS1;CX3CL1
Cartilage Development (GO:0051216)	1957-05-01	0.0901375	0.427804	0	0	2.20312	5.30164	OSR2;WNT2B;COL2A1;WNT5B;RUNX1
Cellular Response to Interleukin-1 (GO:0071347)	1957-05-01	0.0901375	0.427804	0	0	2.20312	5.30164	CCL5;ZC3H12A;SIRPA;PLCB1;GBP2
Positive Regulation of Cell Adhesion (GO:0045785)	1992-07-01	0.0916056	0.433562	0	0	1.88818	4.51324	ECM2;MEGF10;CCL5;CHRD;LAMC1;FBLN2;LIMS1
Visual System Development (GO:0150063)	2041-04-01	0.0917749	0.433562	0	0	2.476	5.91372	FZD5;SMOC1;PAX6;ATF6
Positive Regulation of Myoblast Differentiation (GO:0045663)	2041-04-01	0.0917749	0.433562	0	0	2.476	5.91372	PHF10;DPF3;PLCB1;SMARCA2
Negative Regulation of RNA Biosynthetic Process (GO:1902679)	26/470	0.0927317	0.435586	0	0	1.34814	3.20594	CDKN1C;THRA;LEF1;RORB;ZBTB4;GLI3;HHEX;CREB3L1;ATOH8;HOXA7;ZHX3;NR1D2;HNF1A;SMARCA2;PER2;MDFIC;DDIT3;RARA;TRIB3;PLCB1;RCOR3;CLOCK;CRYAB;RCOR2;MDFI;LIMS1
Reg of Endoplasmic Reticulum Stress-Induced Intrinsic Apoptotic Sgnlng Pway (GO:1902235)	2026-03-26	0.093624	0.435586	0	0	2.98596	7.07215	CREB3L1;DDIT3;NCK2
Regulation of Lipid Catabolic Process (GO:0050994)	2026-03-26	0.093624	0.435586	0	0	2.98596	7.07215	SCARB2;BSCL2;APOC1
Acylglycerol Homeostasis (GO:0055090)	2026-03-26	0.093624	0.435586	0	0	2.98596	7.07215	LPL;APOE;HNF1A
Regulation of Neutrophil Chemotaxis (GO:0090022)	2026-03-26	0.093624	0.435586	0	0	2.98596	7.07215	PGAP1;DAPK2;KIF20B
Positive Regulation of T Cell Migration (GO:2000406)	2026-03-26	0.093624	0.435586	0	0	2.98596	7.07215	DOCK8;CCL5;LGALS9
Proteoglycan Metabolic Process (GO:0006029)	2026-03-26	0.093624	0.435586	0	0	2.98596	7.07215	CSGALNACT1;BMPR2;CHST12
Regulation of T Cell Migration (GO:2000404)	2026-03-26	0.093624	0.435586	0	0	2.98596	7.07215	DOCK8;CCL5;LGALS9
Regulation of Cell Size (GO:0008361)	2026-03-26	0.093624	0.435586	0	0	2.98596	7.07215	VAV3;MSN;AMOT
Regulation of Chondrocyte Differentiation (GO:0032330)	2026-03-26	0.093624	0.435586	0	0	2.98596	7.07215	NR5A2;TRPS1;GDF6
Eye Development (GO:0001654)	1958-05-01	0.0954258	0.442626	0	0	2.16144	5.0781	FZD5;COL5A1;SMOC1;PAX6;ATF6
Positive Regulation of Type II Interferon Production (GO:0032729)	1958-05-01	0.0954258	0.442626	0	0	2.16144	5.0781	FZD5;LGALS9;TLR4;TLR3;CD276
Ceramide Biosynthetic Process (GO:0046513)	2042-04-01	0.0982476	0.45085	0	0	2.41072	5.5935	CERS4;FA2H;ASAH1;ASAH2
Digestive Tract Development (GO:0048565)	2042-04-01	0.0982476	0.45085	0	0	2.41072	5.5935	SMOX;SFRP5;RARB;GLI3
Embryonic Heart Tube Morphogenesis (GO:0003143)	2042-04-01	0.0982476	0.45085	0	0	2.41072	5.5935	RYR2;SMOX;NPHP3;ENG
Positive Regulation of Ossification (GO:0045778)	2042-04-01	0.0982476	0.45085	0	0	2.41072	5.5935	OSR2;BMPR2;ANO6;GPM6B
Transforming Growth Factor Beta Receptor Signaling Pathway (GO:0007179)	1976-06-01	0.0992435	0.45085	0	0	1.96443	4.53819	TGFBR3;COL3A1;USP9X;SMAD5;APPL2;ENG
Glycoprotein Biosynthetic Process (GO:0009101)	1976-06-01	0.0992435	0.45085	0	0	1.96443	4.53819	CSGALNACT1;BMPR2;CHST12;ST3GAL6;FUT1;FUT4
Protein Deubiquitination (GO:0016579)	1976-06-01	0.0992435	0.45085	0	0	1.96443	4.53819	OTUB2;VCPIP1;USP9X;ZC3H12A;USP2;JOSD2
Cellular Response to Peptide Hormone Stimulus (GO:0071375)	1994-07-01	0.0998676	0.45085	0	0	1.84458	4.24974	CEACAM1;PCSK9;IRS2;TRIB3;SORBS1;LPIN1;PCK2
Response to Interleukin-1 (GO:0070555)	1959-05-01	0.100868	0.45085	0	0	2.1213	4.86614	CCL5;ZC3H12A;SIRPA;LGALS9;GBP2
Aminoglycan Catabolic Process (GO:0006026)	2026-02-13	0.101005	0.45085	0	0	4.15988	9.53688	IDUA;CTBS
Regulation of Pattern Recognition Receptor Signaling Pathway (GO:0062207)	2026-02-13	0.101005	0.45085	0	0	4.15988	9.53688	APPL2;BIRC2
Atrial Septum Development (GO:0003283)	2026-02-13	0.101005	0.45085	0	0	4.15988	9.53688	BMPR2;NPHP3
calcineurin-NFAT Signaling Cascade (GO:0033173)	2026-02-13	0.101005	0.45085	0	0	4.15988	9.53688	NFAT5;AKAP5
Regulation of Sensory Perception (GO:0051931)	2026-02-13	0.101005	0.45085	0	0	4.15988	9.53688	TAC4;MGLL
Cellular Response to Interleukin-4 (GO:0071353)	2026-02-13	0.101005	0.45085	0	0	4.15988	9.53688	RUFY4;LEF1
Secondary Palate Development (GO:0062009)	2026-02-13	0.101005	0.45085	0	0	4.15988	9.53688	TGFBR3;LEF1
Monoacylglycerol Metabolic Process (GO:0046462)	2026-02-13	0.101005	0.45085	0	0	4.15988	9.53688	FA2H;MGLL
Plasma Membrane Tubulation (GO:0097320)	2026-02-13	0.101005	0.45085	0	0	4.15988	9.53688	EHD2;PACSIN1
Positive Regulation by Symbiont of Entry Into Host (GO:0075294)	2026-02-13	0.101005	0.45085	0	0	4.15988	9.53688	LGALS1;LGALS9
Positive Regulation of Alpha-Beta T Cell Differentiation (GO:0046638)	2026-02-13	0.101005	0.45085	0	0	4.15988	9.53688	GLI3;RUNX1
Positive Regulation of Chromosome Separation (GO:1905820)	2026-02-13	0.101005	0.45085	0	0	4.15988	9.53688	NUMA1;RAB33B
Positive Regulation of Glycogen Biosynthetic Process (GO:0045725)	2026-02-13	0.101005	0.45085	0	0	4.15988	9.53688	IRS2;SORBS1
Positive Regulation of Mitotic Metaphase/Anaphase Transition (GO:0045842)	2026-02-13	0.101005	0.45085	0	0	4.15988	9.53688	UBE2C;DLGAP5
Positive Regulation of Viral Entry Into Host Cell (GO:0046598)	2026-02-13	0.101005	0.45085	0	0	4.15988	9.53688	LGALS1;LGALS9
Regulation of Carbohydrate Catabolic Process (GO:0043470)	2026-02-13	0.101005	0.45085	0	0	4.15988	9.53688	SCARB2;PRKAG2
ER-nucleus Signaling Pathway (GO:0006984)	2026-03-27	0.102198	0.45085	0	0	2.86139	6.52638	DDIT3;ATF6;MBTPS2
Regulation of Interferon-Alpha Production (GO:0032647)	2026-03-27	0.102198	0.45085	0	0	2.86139	6.52638	IRF7;TLR4;TLR3
Regulation of Kinase Activity (GO:0043549)	2026-03-27	0.102198	0.45085	0	0	2.86139	6.52638	CDKN1C;IRS2;EMP2
Regulation of Protein Localization to Cell Periphery (GO:1904375)	2026-03-27	0.102198	0.45085	0	0	2.86139	6.52638	MMP14;AREG;ZDHHC2
Gluconeogenesis (GO:0006094)	2026-03-27	0.102198	0.45085	0	0	2.86139	6.52638	PER2;TPI1;PCK2
Wound Healing, Spreading of Cells (GO:0044319)	2026-03-27	0.102198	0.45085	0	0	2.86139	6.52638	CEACAM1;COL5A1;RHOC
Negative Regulation of Neurogenesis (GO:0050768)	2026-03-27	0.102198	0.45085	0	0	2.86139	6.52638	PAX6;THY1;HOOK3
Phagocytosis, Engulfment (GO:0006911)	2026-03-27	0.102198	0.45085	0	0	2.86139	6.52638	MEGF10;THBS1;GULP1
Positive Regulation of Lipid Metabolic Process (GO:0045834)	2026-03-27	0.102198	0.45085	0	0	2.86139	6.52638	ZBTB20;APOE;SORBS1
Regulation of Non-Canonical NF-kappaB Signal Transduction (GO:1901222)	1977-06-01	0.104041	0.458269	0	0	1.93666	4.38262	PTP4A3;ZC3H12A;LGALS9;NMI;TLR4;TLR3
Regulation of Peptidyl-Tyrosine Phosphorylation (GO:0050730)	2043-04-01	0.104927	0.458269	0	0	2.34878	5.29531	RAP2C;PGAP1;CSPG4;ARHGEF2
Cellular Response to Glucose Starvation (GO:0042149)	2043-04-01	0.104927	0.458269	0	0	2.34878	5.29531	ZC3H12A;PRKAG2;PLIN3;PLIN2
Skeletal System Morphogenesis (GO:0048705)	2043-04-01	0.104927	0.458269	0	0	2.34878	5.29531	OSR2;HOXA3;HOXA4;RAB33B
Neural Crest Cell Development (GO:0014032)	2043-04-01	0.104927	0.458269	0	0	2.34878	5.29531	SEMA5A;SEMA6A;SEMA4C;SOX10
Positive Regulation of Biomineral Tissue Development (GO:0070169)	2043-04-01	0.104927	0.458269	0	0	2.34878	5.29531	OSR2;BMPR2;ANO6;GPM6B
Positive Regulation of Monoatomic Ion Transport (GO:0043270)	2043-04-01	0.104927	0.458269	0	0	2.34878	5.29531	CACNB2;P2RX4;CCL5;ANO6
Regulation of SMAD Protein Signal Transduction (GO:0060390)	1960-05-01	0.106463	0.463781	0	0	2.08262	4.665	TGFBR3;BMPR2;ATOH8;GDF6;ENG
Antigen Receptor-Mediated Signaling Pathway (GO:0050851)	8/114	0.106491	0.463781	0	0	1.73058	3.87597	VAV3;LCK;ZC3H12A;NFKBIZ;THY1;PLCG1;TNFRSF21;CD276
Regulation of Cytokine Production (GO:0001817)	11/172	0.108935	0.473749	0	0	1.5678	3.47582	IL33;AFAP1L2;ZBTB6;ZBTB25;ZBTB37;IRF7;ZBTB20;SIRPA;LGALS9;ZBTB2;CD276
Regulation of DNA-templated Transcription (GO:0006355)	101/2139	0.110713	0.474518	0	0	1.14985	2.5306	RORB;ETS1;CREB3L1;ZXDB;HOXA3;HOXA2;DPF3;HOXA1;HOXA7;HOXA6;HOXA5;CDK5RAP2;KCNH2;HES6;OSR2;MAMSTR;MITF;HNF1A;SOX10;RUNX1;MAF;RFX4;DDIT3;SFRP5;TRIB3;TRIM16;MZF1;ATF6;CLOCK;ZBTB8A;AEBP1;ZBTB4;NPAS3;PGBD1;ATXN7;OTX2;APOE;NKX6-1;ZBED3;FZD1;WWTR1;AFAP1L2;PHF10;TCEANC;NR1D2;GDF6;SMARCA2;SMAD5;FOSL2;MLLT10;JMY;MKX;RCOR3;RCOR2;NFE2L1;CDKN1C;DIDO1;GMEB2;THRA;CHD7;AREG;GLI3;HHEX;TRPS1;TEAD1;TEAD4;KLF12;ZHX3;…
ADP Catabolic Process (GO:0046032)	2026-03-28	0.111071	0.474518	0	0	2.74679	6.03631	TPI1;TAC4;HOOK3
Glycolytic Process (GO:0006096)	2026-03-28	0.111071	0.474518	0	0	2.74679	6.03631	TPI1;TAC4;HOOK3
Positive Regulation of Leukocyte Migration (GO:0002687)	2026-03-28	0.111071	0.474518	0	0	2.74679	6.03631	PLVAP;THY1;FUT4
Positive Regulation of Microtubule Polymerization or Depolymerization (GO:0031112)	2026-03-28	0.111071	0.474518	0	0	2.74679	6.03631	NUMA1;NAV3;CDK5RAP2
Embryonic Organ Morphogenesis (GO:0048562)	2044-04-01	0.111806	0.474518	0	0	2.28994	5.01723	RYR2;OSR2;HOXA3;HOXA4
Negative Regulation of Protein Modification Process (GO:0031400)	2044-04-01	0.111806	0.474518	0	0	2.28994	5.01723	SMOX;ZC3H12A;FBLN1;ZBED3
Positive Regulation of Response to Biotic Stimulus (GO:0002833)	2044-04-01	0.111806	0.474518	0	0	2.28994	5.01723	AKIRIN2;CCL5;LY96;NMI
Inorganic Cation Import Across Plasma Membrane (GO:0098659)	1997-07-01	0.112996	0.474518	0	0	1.78281	3.88725	KCNH2;TRPM2;ATP4A;SLC12A5;KCNJ12;ATP1B2;SLC8A2
Regulation of Endocytic Recycling (GO:2001135)	2026-02-14	0.114683	0.474518	0	0	3.81302	8.25742	EHD2;ATP9A
G Protein-Coupled Glutamate Receptor Signaling Pathway (GO:0007216)	2026-02-14	0.114683	0.474518	0	0	3.81302	8.25742	GRM5;HOMER2
Regulation of Leukocyte Migration (GO:0002685)	2026-02-14	0.114683	0.474518	0	0	3.81302	8.25742	PGAP1;HOXA7
Acidic Amino Acid Transport (GO:0015800)	2026-02-14	0.114683	0.474518	0	0	3.81302	8.25742	SLC1A1;KCNK1
Regulation of Platelet-Derived Growth Factor Receptor Signaling Pathway (GO:0010640)	2026-02-14	0.114683	0.474518	0	0	3.81302	8.25742	MMAB;F3
Bone Morphogenesis (GO:0060349)	2026-02-14	0.114683	0.474518	0	0	3.81302	8.25742	OSR2;BMPR2
Cell Communication by Electrical Coupling Involved in Cardiac Conduction (GO:0086064)	2026-02-14	0.114683	0.474518	0	0	3.81302	8.25742	RYR2;ATP1B2
Response to Chemokine (GO:1990868)	2026-02-14	0.114683	0.474518	0	0	3.81302	8.25742	DOCK8;ZC3H12A
Dendrite Self-Avoidance (GO:0070593)	2026-02-14	0.114683	0.474518	0	0	3.81302	8.25742	ROBO3;NEXN
Sphingoid Biosynthetic Process (GO:0046520)	2026-02-14	0.114683	0.474518	0	0	3.81302	8.25742	ASAH1;ASAH2
Sphingosine Biosynthetic Process (GO:0046512)	2026-02-14	0.114683	0.474518	0	0	3.81302	8.25742	ASAH1;ASAH2
Embryonic Cranial Skeleton Morphogenesis (GO:0048701)	2026-02-14	0.114683	0.474518	0	0	3.81302	8.25742	MTHFD1L;HOXA1
Endoderm Development (GO:0007492)	2026-02-14	0.114683	0.474518	0	0	3.81302	8.25742	DUSP4;LAMC1
Epiboly Involved in Wound Healing (GO:0090505)	2026-02-14	0.114683	0.474518	0	0	3.81302	8.25742	CEACAM1;RHOC
Establishment of Spindle Localization (GO:0051293)	2026-02-14	0.114683	0.474518	0	0	3.81302	8.25742	NUSAP1;ZBED3
Fucosylation (GO:0036065)	2026-02-14	0.114683	0.474518	0	0	3.81302	8.25742	FUT1;FUT4
Intracellular Potassium Ion Homeostasis (GO:0030007)	2026-02-14	0.114683	0.474518	0	0	3.81302	8.25742	ATP4A;ATP1B2
Medium-Chain Fatty Acid Metabolic Process (GO:0051791)	2026-02-14	0.114683	0.474518	0	0	3.81302	8.25742	ABHD2;OXSM
Negative Regulation of Coagulation (GO:0050819)	2026-02-14	0.114683	0.474518	0	0	3.81302	8.25742	SERPINE2;APOE
Negative Regulation of Epithelial Cell Migration (GO:0010633)	2026-02-14	0.114683	0.474518	0	0	3.81302	8.25742	MCC;PTPRG
peptidyl-L-cysteine S-palmitoylation (GO:0018230)	2026-02-14	0.114683	0.474518	0	0	3.81302	8.25742	ZDHHC21;ZDHHC2
peptidyl-S-diacylglycerol-L-cysteine Biosynthetic Process From Peptidyl-Cysteine (GO:0018231)	2026-02-14	0.114683	0.474518	0	0	3.81302	8.25742	ZDHHC21;ZDHHC2
Positive Regulation of Endothelial Cell Chemotaxis (GO:2001028)	2026-02-14	0.114683	0.474518	0	0	3.81302	8.25742	SEMA5A;P2RX4
Positive Regulation of Heart Rate (GO:0010460)	2026-02-14	0.114683	0.474518	0	0	3.81302	8.25742	RYR2;HRC
Positive Regulation of Long-Term Synaptic Potentiation (GO:1900273)	2026-02-14	0.114683	0.474518	0	0	3.81302	8.25742	AKAP5;ZDHHC2
Positive Regulation of Macrophage Chemotaxis (GO:0010759)	2026-02-14	0.114683	0.474518	0	0	3.81302	8.25742	CCL5;THBS1
Regulation of Chemokine (C-X-C Motif) Ligand 2 Production (GO:2000341)	2026-02-14	0.114683	0.474518	0	0	3.81302	8.25742	LPL;TLR4
Cellular Response to Lipid (GO:0071396)	14/234	0.116503	0.481401	0	0	1.46101	3.14094	WNT5B;GSTP1;MGST1;LPL;LY96;MSN;RORB;AREG;ZC3H12A;RARA;LCOR;GBP2;TLR4;CCDC62
Cellular Response to Transforming Growth Factor Beta Stimulus (GO:0071560)	1998-07-01	0.117565	0.484481	0	0	1.76313	3.77444	TGFBR3;COL3A1;USP9X;SMAD5;APPL2;ENG;LIMS1
Positive Regulation of Hydrolase Activity (GO:0051345)	1998-07-01	0.117565	0.484481	0	0	1.76313	3.77444	RTN4R;RCN3;DOCK8;THY1;RAB11FIP2;RHOC;LIMS1
Endothelial Cell Migration (GO:0043542)	2045-04-01	0.11888	0.488588	0	0	2.23397	4.75755	STARD13;PTP4A3;CDH13;EMP2
Negative Regulation of Biosynthetic Process (GO:0009890)	2045-04-01	0.11888	0.488588	0	0	2.23397	4.75755	CEACAM1;ZC3H12A;SIRPA;APOE
Response to Tumor Necrosis Factor (GO:0034612)	1980-06-01	0.119137	0.488989	0	0	1.85786	3.95255	ASAH1;CCL5;ZC3H12A;ARHGEF2;GBP2;TNFRSF21
Regulation of Long-Term Synaptic Potentiation (GO:1900271)	2026-03-29	0.120227	0.490179	0	0	2.64101	5.59466	AKAP5;APOE;ZDHHC2
Cell-Substrate Junction Assembly (GO:0007044)	2026-03-29	0.120227	0.490179	0	0	2.64101	5.59466	LAMC1;THY1;SORBS1
Maintenance of Blood-Brain Barrier (GO:0035633)	2026-03-29	0.120227	0.490179	0	0	2.64101	5.59466	SLC1A1;LAMC1;VCL
Positive Regulation of Defense Response to Virus by Host (GO:0002230)	2026-03-29	0.120227	0.490179	0	0	2.64101	5.59466	DTX3L;ZC3H12A;PARP9
Regulation of Blood Coagulation (GO:0030193)	2026-03-29	0.120227	0.490179	0	0	2.64101	5.59466	SERPINE2;APOE;THBS1
Regulation of Protein Secretion (GO:0050708)	1999-07-01	0.122228	0.497395	0	0	1.74387	3.66539	PER2;RSAD2;CCL5;HNF1A;APOE;SYTL4;CLOCK
Regulation of Neuron Projection Development (GO:0010975)	11/176	0.122321	0.497395	0	0	1.52947	3.21358	SCARB2;RTN4R;FZD1;KANK1;RYK;DPYSL3;TNR;ATP1B2;APOE;LRRC4C;CX3CL1
Supramolecular Fiber Organization (GO:0097435)	19/339	0.123298	0.500702	0	0	1.36425	2.85558	USP9X;TMOD4;COL14A1;SHROOM3;EMP2;PLOD2;RHOF;HOOK3;KLHL24;RHOC;RND2;CKAP5;RHOBTB1;COL3A1;EFEMP2;COL2A1;COL5A1;ARHGEF2;ZBED3
Positive Regulation of Interleukin-1 Production (GO:0032732)	1963-05-01	0.124127	0.503402	0	0	1.97459	4.1199	FZD5;LPL;LGALS9;TRIM16;TLR4
Regulation of Catabolic Process (GO:0009894)	1981-06-01	0.124399	0.50384	0	0	1.83299	3.82043	SCARB2;DAPK2;DDIT3;ITPR1;TRIB3;ZDHHC2
Regulation of Interleukin-10 Production (GO:0032653)	2046-04-01	0.126142	0.50815	0	0	2.18067	4.51473	LGALS9;THBS1;TLR4;TNFRSF21
Regulation of Establishment of Cell Polarity (GO:2000114)	2026-02-15	0.128796	0.50815	0	0	3.51953	7.21336	KANK1;KIF20B
Regulation of Fatty Acid Oxidation (GO:0046320)	2026-02-15	0.128796	0.50815	0	0	3.51953	7.21336	PRKAG2;APPL2
T Cell Proliferation (GO:0042098)	2026-02-15	0.128796	0.50815	0	0	3.51953	7.21336	DOCK8;MSN
Regulation of Monocyte Differentiation (GO:0045655)	2026-02-15	0.128796	0.50815	0	0	3.51953	7.21336	IRF7;HOXA7
Canonical Glycolysis (GO:0061621)	2026-02-15	0.128796	0.50815	0	0	3.51953	7.21336	TAC4;HOOK3
Regulation of Sensory Perception of Pain (GO:0051930)	2026-02-15	0.128796	0.50815	0	0	3.51953	7.21336	TAC4;MGLL
Ceramide Transport (GO:0035627)	2026-02-15	0.128796	0.50815	0	0	3.51953	7.21336	ABCA2;PLTP
Dendritic Cell Chemotaxis (GO:0002407)	2026-02-15	0.128796	0.50815	0	0	3.51953	7.21336	TRPM2;CCL5
Folic Acid-Containing Compound Metabolic Process (GO:0006760)	2026-02-15	0.128796	0.50815	0	0	3.51953	7.21336	MTHFD1L;MTHFD2
Glucose Catabolic Process to Pyruvate (GO:0061718)	2026-02-15	0.128796	0.50815	0	0	3.51953	7.21336	TAC4;HOOK3
Keratan Sulfate Proteoglycan Biosynthetic Process (GO:0018146)	2026-02-15	0.128796	0.50815	0	0	3.51953	7.21336	ST3GAL6;CHST2
Negative Regulation of Axon Extension (GO:0030517)	2026-02-15	0.128796	0.50815	0	0	3.51953	7.21336	RTN4R;SEMA5A
Negative Regulation of Cyclin-Dependent Protein Kinase Activity (GO:1904030)	2026-02-15	0.128796	0.50815	0	0	3.51953	7.21336	CDKN1C;HHEX
Negative Regulation of Macrophage Activation (GO:0043031)	2026-02-15	0.128796	0.50815	0	0	3.51953	7.21336	ZC3H12A;CX3CL1
Positive Regulation of Alpha-Beta T Cell Proliferation (GO:0046641)	2026-02-15	0.128796	0.50815	0	0	3.51953	7.21336	CD81;LGALS9
Positive Regulation of Glycogen Metabolic Process (GO:0070875)	2026-02-15	0.128796	0.50815	0	0	3.51953	7.21336	IRS2;SORBS1
Positive Regulation of Mitotic Sister Chromatid Separation (GO:1901970)	2026-02-15	0.128796	0.50815	0	0	3.51953	7.21336	UBE2C;DLGAP5
Regulation of Golgi Organization (GO:1903358)	2026-02-15	0.128796	0.50815	0	0	3.51953	7.21336	CAMSAP3;RAB33B
Regulation of Vasoconstriction (GO:0019229)	2026-03-30	0.129649	0.50815	0	0	2.54306	5.19529	PER2;BMPR2;ZDHHC21
Dorsal/Ventral Pattern Formation (GO:0009953)	2026-03-30	0.129649	0.50815	0	0	2.54306	5.19529	FGF8;CHRD;MDFI
Hexose Biosynthetic Process (GO:0019319)	2026-03-30	0.129649	0.50815	0	0	2.54306	5.19529	PER2;TPI1;PCK2
Positive Regulation of Calcium-Mediated Signaling (GO:0050850)	2026-03-30	0.129649	0.50815	0	0	2.54306	5.19529	GRM5;P2RX4;CDH13
Positive Regulation of Nitric Oxide Biosynthetic Process (GO:0045429)	2026-03-30	0.129649	0.50815	0	0	2.54306	5.19529	P2RX4;APOE;TLR4
Prostaglandin Metabolic Process (GO:0006693)	2026-03-30	0.129649	0.50815	0	0	2.54306	5.19529	GSTP1;PTGDS;PTGR2
Regulation of Vesicle-Mediated Transport (GO:0060627)	1982-06-01	0.129772	0.50815	0	0	1.80878	3.69347	PLLP;RAB26;CDH13;ATP9A;RAB33B;PACSIN1
Lipid Metabolic Process (GO:0006629)	15/259	0.130146	0.508909	0	0	1.41132	2.87783	ABCA2;B4GALT1;ACOT11;LPL;DHRS4;PER2;FA2H;BDH1;FABP5;FADS6;ALDH3B1;APOC1;ENPP6;PLTP;MGLL
Positive Regulation of Binding (GO:0051099)	1964-05-01	0.130298	0.508909	0	0	1.94102	3.95567	DTX3L;USP9X;RARA;TRIB3;PARP9
Regulation of MAPK Cascade (GO:0043408)	15/260	0.133103	0.519202	0	0	1.40549	2.83436	DUSP4;RYK;CD81;GSTP1;ADRB1;IQGAP1;CX3CL1;TGFBR3;CEACAM1;FGF8;RRAS;MDFIC;LGALS9;MDFI;FGF21
DNA Integrity Checkpoint Signaling (GO:0031570)	2047-04-01	0.133586	0.520426	0	0	2.12984	4.28739	CAMSAP3;DTX3L;PARP9;CLOCK
Regulation of Interleukin-8 Production (GO:0032677)	1983-06-01	0.135255	0.525593	0	0	1.78519	3.57144	AFAP1L2;DDIT3;LGALS9;F3;TLR4;TLR3
Sphingolipid Biosynthetic Process (GO:0030148)	1983-06-01	0.135255	0.525593	0	0	1.78519	3.57144	CERS4;FA2H;ASAH1;ASAH2;FUT1;FUT4
Negative Regulation of Inflammatory Response (GO:0050728)	8/121	0.136306	0.528161	0	0	1.62278	3.23396	IL33;NR5A2;GSTP1;TYRO3;SIRPA;APOE;PLCG1;EXTL3
Regulation of Endocytosis (GO:0030100)	1965-05-01	0.136605	0.528161	0	0	1.90857	3.79932	PLLP;GPC3;CDH13;APOE;PACSIN1
Chloride Transmembrane Transport (GO:1902476)	1965-05-01	0.136605	0.528161	0	0	1.90857	3.79932	SLC12A5;SLC1A1;ANO10;ANO6;KCNK1
Pattern Recognition Receptor Signaling Pathway (GO:0002221)	1965-05-01	0.136605	0.528161	0	0	1.90857	3.79932	IRF7;LY96;ALPK1;TLR4;TLR3
acyl-CoA Metabolic Process (GO:0006637)	2026-03-31	0.139321	0.533792	0	0	2.45211	4.83305	ACOT9;OXSM;ACOT11
Artery Morphogenesis (GO:0048844)	2026-03-31	0.139321	0.533792	0	0	2.45211	4.83305	BMPR2;HOXA1;ENG
Establishment of Mitotic Spindle Orientation (GO:0000132)	2026-03-31	0.139321	0.533792	0	0	2.45211	4.83305	NUMA1;NDC80;CDK5RAP2
Nucleoside Phosphate Metabolic Process (GO:0006753)	2026-03-31	0.139321	0.533792	0	0	2.45211	4.83305	ACOT9;OXSM;ACOT11
Positive Regulation of D-glucose Transmembrane Transport (GO:0010828)	2026-03-31	0.139321	0.533792	0	0	2.45211	4.83305	IRS2;SORBS1;FGF21
Positive Regulation of Nitric Oxide Metabolic Process (GO:1904407)	2026-03-31	0.139321	0.533792	0	0	2.45211	4.83305	P2RX4;APOE;TLR4
Cellular Response to Chemokine (GO:1990869)	2048-04-01	0.141205	0.533792	0	0	2.08133	4.0743	DOCK8;CCL5;ZC3H12A;CX3CL1
Endoplasmic Reticulum Unfolded Protein Response (GO:0030968)	2048-04-01	0.141205	0.533792	0	0	2.08133	4.0743	CREB3L1;DDIT3;ATF6;MBTPS2
Fatty Acid Beta-Oxidation (GO:0006635)	2048-04-01	0.141205	0.533792	0	0	2.08133	4.0743	ECHS1;ECHDC2;ACAD10;DECR1
Negative Regulation of Response to Biotic Stimulus (GO:0002832)	2048-04-01	0.141205	0.533792	0	0	2.08133	4.0743	TYRO3;SIRPA;NMI;TRIB1
Regulation of Defense Response (GO:0031347)	7/103	0.141801	0.533792	0	0	1.67086	3.26374	PGAP1;AKNA;NR1D2;APOE;APPL2;BIRC2;MGLL
Cell-Cell Junction Organization (GO:0045216)	1966-05-01	0.143045	0.533792	0	0	1.87719	3.65037	CDH20;CDH13;TLN1;AMOT;LIMS1
D-glucose Import (GO:0046323)	2026-02-16	0.143285	0.533792	0	0	3.26796	6.3494	SLC2A9;HNF1A
Regulation of Establishment of Endothelial Barrier (GO:1903140)	2026-02-16	0.143285	0.533792	0	0	3.26796	6.3494	ZDHHC21;VCL
Regulation of Establishment or Maintenance of Cell Polarity (GO:0032878)	2026-02-16	0.143285	0.533792	0	0	3.26796	6.3494	KANK1;KIF20B
Branched-Chain Amino Acid Metabolic Process (GO:0009081)	2026-02-16	0.143285	0.533792	0	0	3.26796	6.3494	ECHS1;BCAT2
Glycolytic Process Through Glucose-6-Phosphate (GO:0061620)	2026-02-16	0.143285	0.533792	0	0	3.26796	6.3494	TAC4;HOOK3
Glycosphingolipid Catabolic Process (GO:0046479)	2026-02-16	0.143285	0.533792	0	0	3.26796	6.3494	NEU4;HEXA
Membrane Raft Organization (GO:0031579)	2026-02-16	0.143285	0.533792	0	0	3.26796	6.3494	FA2H;EMP2
Mitotic Chromosome Condensation (GO:0007076)	2026-02-16	0.143285	0.533792	0	0	3.26796	6.3494	NUSAP1;RAB33B
Negative Regulation of Interleukin-10 Production (GO:0032693)	2026-02-16	0.143285	0.533792	0	0	3.26796	6.3494	THBS1;TNFRSF21
Negative Regulation of Natural Killer Cell Mediated Immunity (GO:0002716)	2026-02-16	0.143285	0.533792	0	0	3.26796	6.3494	LGALS9;PVR
Neuron Fate Commitment (GO:0048663)	2026-02-16	0.143285	0.533792	0	0	3.26796	6.3494	DLL4;PAX6
Nitric Oxide Mediated Signal Transduction (GO:0007263)	2026-02-16	0.143285	0.533792	0	0	3.26796	6.3494	APOE;THBS1
Oligodendrocyte Development (GO:0014003)	2026-02-16	0.143285	0.533792	0	0	3.26796	6.3494	SOX10;GPM6B
Photoreceptor Cell Development (GO:0042461)	2026-02-16	0.143285	0.533792	0	0	3.26796	6.3494	FAM151B;RORB
Positive Regulation of Collagen Biosynthetic Process (GO:0032967)	2026-02-16	0.143285	0.533792	0	0	3.26796	6.3494	CREB3L1;RUNX1
Positive Regulation of Keratinocyte Differentiation (GO:0045618)	2026-02-16	0.143285	0.533792	0	0	3.26796	6.3494	NUMA1;TRIM16
Positive Regulation of Positive Chemotaxis (GO:0050927)	2026-02-16	0.143285	0.533792	0	0	3.26796	6.3494	CDH13;F3
Regulation of Adenylate Cyclase Activity (GO:0045761)	2026-02-16	0.143285	0.533792	0	0	3.26796	6.3494	GABBR2;AKAP5
Response to Cytokine (GO:0034097)	8/123	0.145528	0.540592	0	0	1.59439	3.07301	BST2;NFAT5;COL3A1;ASAH2;DPYSL3;LEF1;LIFR;LGALS9
Carbohydrate Metabolic Process (GO:0005975)	1985-06-01	0.146541	0.540592	0	0	1.73981	3.34122	PHKG1;TAC4;GALM;SIAE;FUT1;FUT4
Protein Homooligomerization (GO:0051260)	9/143	0.147418	0.540592	0	0	1.53968	2.94769	ALAD;TRPM2;ATL3;KCNJ12;ITPR1;KCNN4;TRPM3;CLYBL;APPL2
Epidermal Growth Factor Receptor Signaling Pathway (GO:0007173)	2049-04-01	0.148991	0.540592	0	0	2.03497	3.87432	NCK2;IQGAP1;PLCG1;AREG
Negative Regulation of Small GTPase Mediated Signal Transduction (GO:0051058)	2049-04-01	0.148991	0.540592	0	0	2.03497	3.87432	ARHGAP22;KANK1;SPRY4;RASIP1
Positive Regulation of Smooth Muscle Cell Proliferation (GO:0048661)	2049-04-01	0.148991	0.540592	0	0	2.03497	3.87432	CCL5;CDH13;THBS1;CX3CL1
Bile Acid Metabolic Process (GO:0008206)	2032-03-01	0.149227	0.540592	0	0	2.36743	4.50353	CYP39A1;HSD3B7;NR5A2
Sphingolipid Catabolic Process (GO:0030149)	2032-03-01	0.149227	0.540592	0	0	2.36743	4.50353	ASAH1;ASAH2;ALDH3B1
Endodermal Cell Differentiation (GO:0035987)	2032-03-01	0.149227	0.540592	0	0	2.36743	4.50353	MMP14;COL4A2;LAMA4
Lipid Droplet Organization (GO:0034389)	2032-03-01	0.149227	0.540592	0	0	2.36743	4.50353	BSCL2;PLIN3;PLIN2
Pyridine Nucleotide Catabolic Process (GO:0019364)	2032-03-01	0.149227	0.540592	0	0	2.36743	4.50353	TPI1;TAC4;HOOK3
Regulation of Cholesterol Efflux (GO:0010874)	2032-03-01	0.149227	0.540592	0	0	2.36743	4.50353	ABCA2;APOE;PLTP
Response to Molecule of Bacterial Origin (GO:0002237)	1967-05-01	0.149614	0.540592	0	0	1.84681	3.50839	FZD5;LY96;LGALS9;TRIB1;TLR4
Regulation of Mitotic Cell Cycle (GO:0007346)	8/124	0.150251	0.540592	0	0	1.58056	2.99588	CDKN1C;CDCA2;ASAH2;USP2;TRIM35;IQGAP1;KIF20B;DLGAP5
Calcium Ion Homeostasis (GO:0055074)	7/105	0.15212	0.540592	0	0	1.63659	3.08184	RYR2;EDNRA;STC2;CCL5;STC1;FAM20A;SLC8A2
Protein Transport (GO:0015031)	17/308	0.152452	0.540592	0	0	1.34108	2.52245	RD3;NGFR;UNC93B1;VLDLR;ARL4C;RCN3;NEURL1B;ARL5B;AKR1B10;RAB26;LAMP2;TMED3;RAB38;APOE;ARHGEF2;SIL1;VAMP5
Regulation of T Cell Activation (GO:0050863)	1968-05-01	0.156307	0.540592	0	0	1.8174	3.37298	NR5A2;LCK;CCL5;SIRPA;THY1
Triglyceride Metabolic Process (GO:0006641)	1950-04-01	0.156938	0.540592	0	0	1.99063	3.68645	APOC1;LPL;APOE;LPIN1
Positive Regulation of Cell-Cell Adhesion (GO:0022409)	1950-04-01	0.156938	0.540592	0	0	1.99063	3.68645	MEGF10;LCK;CCL5;CX3CL1
Positive Regulation of Lymphocyte Activation (GO:0051251)	1950-04-01	0.156938	0.540592	0	0	1.99063	3.68645	NR5A2;LCK;SIRPA;THY1
Neuron Projection Development (GO:0031175)	12/206	0.158041	0.540592	0	0	1.41864	2.61725	GPM6A;PTPRZ1;RYK;CDNF;PTPRM;APOE;KIF20B;GPM6B;ATP9A;MYO16;PTPRG;PACSIN1
G Protein-Coupled Acetylcholine Receptor Signaling Pathway (GO:0007213)	2026-02-17	0.158091	0.540592	0	0	3.04994	5.62587	CHRM3;PLCB1
Regulation of Nucleocytoplasmic Transport (GO:0046822)	2026-02-17	0.158091	0.540592	0	0	3.04994	5.62587	TMEM53;PTPN14
Calcineurin-Mediated Signaling (GO:0097720)	2026-02-17	0.158091	0.540592	0	0	3.04994	5.62587	NFAT5;AKAP5
Carboxylic Acid Biosynthetic Process (GO:0046394)	2026-02-17	0.158091	0.540592	0	0	3.04994	5.62587	UROS;BCAT2
Regulation of Ubiquitin-Protein Transferase Activity (GO:0051438)	2026-02-17	0.158091	0.540592	0	0	3.04994	5.62587	DTX3L;TRIB3
Eye Photoreceptor Cell Development (GO:0042462)	2026-02-17	0.158091	0.540592	0	0	3.04994	5.62587	RORB;THY1
Ventricular Cardiac Muscle Cell Action Potential (GO:0086005)	2026-02-17	0.158091	0.540592	0	0	3.04994	5.62587	KCNH2;RYR2
Heparan Sulfate Proteoglycan Biosynthetic Process (GO:0015012)	2026-02-17	0.158091	0.540592	0	0	3.04994	5.62587	CSGALNACT1;EXTL3
Intracellular Sodium Ion Homeostasis (GO:0006883)	2026-02-17	0.158091	0.540592	0	0	3.04994	5.62587	ATP4A;ATP1B2
Keratan Sulfate Proteoglycan Metabolic Process (GO:0042339)	2026-02-17	0.158091	0.540592	0	0	3.04994	5.62587	ST3GAL6;CHST2
Modified Amino Acid Catabolic Process (GO:0042219)	2026-02-17	0.158091	0.540592	0	0	3.04994	5.62587	HOGA1;CHAC1
Muscle Tissue Morphogenesis (GO:0060415)	2026-02-17	0.158091	0.540592	0	0	3.04994	5.62587	TGFBR3;EFEMP2
Negative Regulation of Blood Pressure (GO:0045776)	2026-02-17	0.158091	0.540592	0	0	3.04994	5.62587	BMPR2;TAC4
Positive Chemotaxis (GO:0050918)	2026-02-17	0.158091	0.540592	0	0	3.04994	5.62587	SEMA5A;CX3CL1
Positive Regulation of Cartilage Development (GO:0061036)	2026-02-17	0.158091	0.540592	0	0	3.04994	5.62587	BMPR2;GDF6
Positive Regulation of Cholesterol Metabolic Process (GO:0090205)	2026-02-17	0.158091	0.540592	0	0	3.04994	5.62587	APOE;MBTPS2
Positive Regulation of Collagen Metabolic Process (GO:0010714)	2026-02-17	0.158091	0.540592	0	0	3.04994	5.62587	CREB3L1;RUNX1
Positive Regulation of Glial Cell Differentiation (GO:0045687)	2026-02-17	0.158091	0.540592	0	0	3.04994	5.62587	SERPINE2;PTPRZ1
Positive Regulation of Interleukin-4 Production (GO:0032753)	2026-02-17	0.158091	0.540592	0	0	3.04994	5.62587	RARA;LGALS9
Positive Regulation of Potassium Ion Transport (GO:0043268)	2026-02-17	0.158091	0.540592	0	0	3.04994	5.62587	KCNH2;KCNN4
Regulation of D-glucose Transmembrane Transport (GO:0010827)	2026-02-17	0.158091	0.540592	0	0	3.04994	5.62587	PRKAG2;TRIB3
Reg of Cardiac Muscle Contraction by Reg of the Release of Sequestered Calcium Ion (GO:0010881)	2026-02-17	0.158091	0.540592	0	0	3.04994	5.62587	RYR2;HRC
Regulation of Cartilage Development (GO:0061035)	2026-02-17	0.158091	0.540592	0	0	3.04994	5.62587	BMPR2;TRPS1
Synapse Assembly (GO:0007416)	1987-06-01	0.158239	0.540592	0	0	1.69668	3.12808	FZD1;GPM6A;FZD5;RYK;PLXNC1;ZDHHC2
Cortical Cytoskeleton Organization (GO:0030865)	2033-03-01	0.159352	0.540592	0	0	2.2884	4.20296	KANK1;KCNC3;RHOBTB1
Vasculogenesis (GO:0001570)	2033-03-01	0.159352	0.540592	0	0	2.2884	4.20296	TGFBR3;RASIP1;ENG
Heme Metabolic Process (GO:0042168)	2033-03-01	0.159352	0.540592	0	0	2.2884	4.20296	ALAD;UROS;NFE2L1
Regulation of G0 to G1 Transition (GO:0070316)	2033-03-01	0.159352	0.540592	0	0	2.2884	4.20296	PHF10;DPF3;SMARCA2
Cell-Matrix Adhesion (GO:0007160)	7/107	0.162777	0.540592	0	0	1.60369	2.91129	BCAM;COL3A1;ECM2;EMP2;THY1;SORBS1;VCL
Dephosphorylation (GO:0016311)	7/107	0.162777	0.540592	0	0	1.60369	2.91129	PPP1CB;DUSP11;DUSP4;PTPRZ1;PTPRM;NHLRC1;PTPN14
Protein Catabolic Process (GO:0030163)	7/107	0.162777	0.540592	0	0	1.60369	2.91129	NEU4;CEACAM1;MMP14;LAMP2;PCSK9;DENND3;TCIRG1
Positive Regulation of Intracellular Protein Transport (GO:0090316)	1969-05-01	0.163121	0.540592	0	0	1.78891	3.24377	CD81;ZC3H12A;ZFAND1;KIF20B;ZDHHC2
Monocarboxylic Acid Metabolic Process (GO:0032787)	8/127	0.164855	0.540592	0	0	1.54047	2.777	PER2;FA2H;NR5A2;MTHFD1L;ACOT11;LPL;HYI;HOGA1
Negative Regulation of MAPK Cascade (GO:0043409)	8/127	0.164855	0.540592	0	0	1.54047	2.777	DUSP4;SEMA6A;GSTP1;SPRY4;SIRPA;FBLN1;APOE;TLR4
Regulation of Epidermal Growth Factor Receptor Signaling Pathway (GO:0042058)	1951-04-01	0.165038	0.540592	0	0	1.94817	3.50978	CEACAM1;AFAP1L2;MMAB;CDH13
Regulation of Interferon-Beta Production (GO:0032648)	1951-04-01	0.165038	0.540592	0	0	1.94817	3.50978	IRF7;SIRPA;TLR4;TLR3
Regulation of Intracellular Transport (GO:0032386)	1951-04-01	0.165038	0.540592	0	0	1.94817	3.50978	NUMA1;TMEM53;CRYAB;ATP9A
Epithelial to Mesenchymal Transition (GO:0001837)	1951-04-01	0.165038	0.540592	0	0	1.94817	3.50978	TGFBR3;OLFM1;LEF1;LIMS1
Positive Regulation of Actin Filament Bundle Assembly (GO:0032233)	1951-04-01	0.165038	0.540592	0	0	1.94817	3.50978	RHOC;CX3CL1;MTSS1;AMOT
Cellular Response to Insulin Stimulus (GO:0032869)	7/108	0.168228	0.540592	0	0	1.58773	2.83002	CEACAM1;PCSK9;IRS2;TRIB3;SORBS1;LPIN1;PCK2
Regulation of Developmental Growth (GO:0048638)	2034-03-01	0.169678	0.540592	0	0	2.21446	3.92813	OLFM1;APOE;PLCB1
JNK Cascade (GO:0007254)	2034-03-01	0.169678	0.540592	0	0	2.21446	3.92813	FGF14;SH2D3C;TRIB1
Calcium Ion Import (GO:0070509)	2034-03-01	0.169678	0.540592	0	0	2.21446	3.92813	TRPM2;CACNB2;SLC8A2
Regulation of Response to Biotic Stimulus (GO:0002831)	2034-03-01	0.169678	0.540592	0	0	2.21446	3.92813	CX3CL1;APPL2;BIRC2
Cellular Response to Osmotic Stress (GO:0071470)	2034-03-01	0.169678	0.540592	0	0	2.21446	3.92813	NFAT5;ZFAND1;ARHGEF2
Triglyceride Homeostasis (GO:0070328)	2034-03-01	0.169678	0.540592	0	0	2.21446	3.92813	LPL;APOE;HNF1A
Tumor Necrosis Factor-Mediated Signaling Pathway (GO:0033209)	2034-03-01	0.169678	0.540592	0	0	2.21446	3.92813	PLVAP;BIRC2;LIMS1
Lung Development (GO:0030324)	2034-03-01	0.169678	0.540592	0	0	2.21446	3.92813	RCN3;BMPR2;NPHP3
Regulation of Heart Contraction (GO:0008016)	1970-05-01	0.170051	0.540592	0	0	1.7613	3.12041	RYR2;P2RX4;KCNJ12;HRC;SLC8A2
Positive Regulation of Canonical Wnt Signaling Pathway (GO:0090263)	1989-06-01	0.170328	0.540592	0	0	1.65562	2.9305	SEMA5A;KANK1;HHEX;GPC3;PLEKHA4;ZBED3
Regulation of Exosomal Secretion (GO:1903541)	2026-02-18	0.173165	0.540592	0	0	2.85917	5.01359	STAM;ATP9A
Regulation of Oligodendrocyte Differentiation (GO:0048713)	2026-02-18	0.173165	0.540592	0	0	2.85917	5.01359	PTPRZ1;TNFRSF21
Regulation of Viral Entry Into Host Cell (GO:0046596)	2026-02-18	0.173165	0.540592	0	0	2.85917	5.01359	LGALS1;LGALS9
Response to Axon Injury (GO:0048678)	2026-02-18	0.173165	0.540592	0	0	2.85917	5.01359	P2RX4;DPYSL3
Dendritic Cell Migration (GO:0036336)	2026-02-18	0.173165	0.540592	0	0	2.85917	5.01359	TRPM2;CCL5
Diol Biosynthetic Process (GO:0034312)	2026-02-18	0.173165	0.540592	0	0	2.85917	5.01359	ASAH1;ASAH2
Embryonic Digit Morphogenesis (GO:0042733)	2026-02-18	0.173165	0.540592	0	0	2.85917	5.01359	OSR2;GLI3
Extracellular Matrix Assembly (GO:0085029)	2026-02-18	0.173165	0.540592	0	0	2.85917	5.01359	EFEMP2;GPM6B
Triglyceride Biosynthetic Process (GO:0019432)	2026-02-18	0.173165	0.540592	0	0	2.85917	5.01359	LPIN1;PCK2
Mitochondrial Calcium Ion Transmembrane Transport (GO:0006851)	2026-02-18	0.173165	0.540592	0	0	2.85917	5.01359	ITPR1;GHITM
Negative Regulation of Endoplasmic Reticulum Unfolded Protein Response (GO:1900102)	2026-02-18	0.173165	0.540592	0	0	2.85917	5.01359	PPP1R15A;NCK2
Negative Regulation of Nervous System Development (GO:0051961)	2026-02-18	0.173165	0.540592	0	0	2.85917	5.01359	PAX6;HOOK3
Positive Regulation of Chromosome Segregation (GO:0051984)	2026-02-18	0.173165	0.540592	0	0	2.85917	5.01359	NUMA1;RAB33B
Positive Regulation of Focal Adhesion Assembly (GO:0051894)	2026-02-18	0.173165	0.540592	0	0	2.85917	5.01359	THY1;LIMS1
Positive Regulation of Glucose Metabolic Process (GO:0010907)	2026-02-18	0.173165	0.540592	0	0	2.85917	5.01359	PRKAG2;IRS2
Positive Regulation of Ubiquitin-Protein Transferase Activity (GO:0051443)	2026-02-18	0.173165	0.540592	0	0	2.85917	5.01359	UBE2C;TRIB3
Protein Localization to Chromosome, Centromeric Region (GO:0071459)	2026-02-18	0.173165	0.540592	0	0	2.85917	5.01359	MTBP;KCNN4
Regulation of Adaptive Immune Response (GO:0002819)	2026-02-18	0.173165	0.540592	0	0	2.85917	5.01359	AKIRIN2;IRF7
Regulation of Substrate Adhesion-Dependent Cell Spreading (GO:1900024)	1952-04-01	0.173285	0.540592	0	0	1.90749	3.34348	KANK1;SPRY4;FBLN1;LIMS1
Cholesterol Transport (GO:0030301)	1952-04-01	0.173285	0.540592	0	0	1.90749	3.34348	STARD5;OSBPL5;APOC1;APOE
Intracellular Monoatomic Cation Homeostasis (GO:0030003)	12/210	0.173412	0.540592	0	0	1.38969	2.43485	ATP4A;RYR2;EDNRA;LCK;STC2;CCL5;STC1;SLC41A1;ATP1B2;CP;SMAD5;SLC8A2
Apoptotic Process (GO:0006915)	13/232	0.178179	0.540592	0	0	1.36127	2.34815	PPP1R15A;NGFR;SEMA6A;BMPR2;GADD45A;DAPK2;EMP2;GDF6;FAM162A;SFRP5;PXMP2;BMF;TNFRSF21
Fatty Acid Metabolic Process (GO:0006631)	8/130	0.180084	0.540592	0	0	1.50236	2.57554	PER2;FA2H;OXSM;ACOT11;ACSL5;SLC27A6;LPL;LPIN1
Regulation of Neuronal Synaptic Plasticity (GO:0048168)	2035-03-01	0.180191	0.540592	0	0	2.14515	3.67622	APOE;ZDHHC2;SLC8A2
Smoothened Signaling Pathway (GO:0007224)	2035-03-01	0.180191	0.540592	0	0	2.14515	3.67622	DHH;SMOX;GLI3
Toll-Like Receptor Signaling Pathway (GO:0002224)	2035-03-01	0.180191	0.540592	0	0	2.14515	3.67622	LY96;TLR4;TLR3
Intracellular Receptor Signaling Pathway (GO:0030522)	2035-03-01	0.180191	0.540592	0	0	2.14515	3.67622	IRF7;NR1D2;AREG
Negative Regulation of Osteoblast Differentiation (GO:0045668)	2035-03-01	0.180191	0.540592	0	0	2.14515	3.67622	CHRD;RORB;TMEM53
Positive Regulation of Mitotic Nuclear Division (GO:0045840)	2035-03-01	0.180191	0.540592	0	0	2.14515	3.67622	UBE2C;NUSAP1;DLGAP5
Positive Regulation of Mononuclear Cell Migration (GO:0071677)	2035-03-01	0.180191	0.540592	0	0	2.14515	3.67622	CCL5;ANO6;LGALS9
Regulation of Microtubule Polymerization (GO:0031113)	1953-04-01	0.18167	0.540592	0	0	1.86846	3.18678	CAMSAP3;NUMA1;NAV3;CDK5RAP2
Cellular Response to Mechanical Stimulus (GO:0071260)	1953-04-01	0.18167	0.540592	0	0	1.86846	3.18678	MAP3K1;GADD45A;TLR4;TLR3
Unsaturated Fatty Acid Metabolic Process (GO:0033559)	1953-04-01	0.18167	0.540592	0	0	1.86846	3.18678	FA2H;GSTP1;EPHX1;MGLL
Regulation of Epithelial to Mesenchymal Transition (GO:0010717)	1991-06-01	0.182787	0.540592	0	0	1.6165	2.74713	OLFM1;WWTR1;GLIPR2;LEF1;AXIN2;VASN
Kidney Development (GO:0001822)	1972-05-01	0.184246	0.540592	0	0	1.70854	2.88997	OSR2;FGF8;PCSK9;NPHP3;GDF6
Monoatomic Anion Transmembrane Transport (GO:0098656)	1972-05-01	0.184246	0.540592	0	0	1.70854	2.88997	SLC12A5;SLC1A1;ANO10;ANO6;KCNK1
Monocarboxylic Acid Transport (GO:0015718)	1972-05-01	0.184246	0.540592	0	0	1.70854	2.88997	CEACAM1;FABP5;PMP2;SLC16A9;SLC16A3
Negative Regulation of Extrinsic Apoptotic Signaling Pathway (GO:2001237)	1972-05-01	0.184246	0.540592	0	0	1.70854	2.88997	GSTP1;TMBIM1;ARHGEF2;AREG;THBS1
Regulation of G Protein-Coupled Receptor Signaling Pathway (GO:0008277)	1972-05-01	0.184246	0.540592	0	0	1.70854	2.88997	CCL5;GNG7;TULP3;PLCB1;MGLL
Regulation of G1/S Transition of Mitotic Cell Cycle (GO:2000045)	7/111	0.185049	0.540592	0	0	1.54169	2.60103	CDKN2C;PHF10;DPF3;PLCB1;SMARCA2;APPL2;MYO16
Adrenergic Receptor Signaling Pathway (GO:0071875)	2026-02-19	0.188456	0.540592	0	0	2.69084	4.49072	ADRB1;ZDHHC21
Regulation of Nuclear Division (GO:0051783)	2026-02-19	0.188456	0.540592	0	0	2.69084	4.49072	CDCA2;KIF20B
Antigen Processing and Presentation of Peptide Antigen via MHC Class I (GO:0002474)	2026-02-19	0.188456	0.540592	0	0	2.69084	4.49072	ACE;TAPBP
cGMP-mediated Signaling (GO:0019934)	2026-02-19	0.188456	0.540592	0	0	2.69084	4.49072	APOE;THBS1
Regulation of Smooth Muscle Cell Migration (GO:0014910)	2026-02-19	0.188456	0.540592	0	0	2.69084	4.49072	CCL5;TRIB1
Skeletal Muscle Contraction (GO:0003009)	2026-02-19	0.188456	0.540592	0	0	2.69084	4.49072	STAC2;MYH14
Embryonic Digestive Tract Development (GO:0048566)	2026-02-19	0.188456	0.540592	0	0	2.69084	4.49072	RARB;GLI3
Endolysosomal Toll-Like Receptor Signaling Pathway (GO:0140894)	2026-02-19	0.188456	0.540592	0	0	2.69084	4.49072	UNC93B1;TLR3
Eosinophil Chemotaxis (GO:0048245)	2026-02-19	0.188456	0.540592	0	0	2.69084	4.49072	CCL5;CX3CL1
Eosinophil Migration (GO:0072677)	2026-02-19	0.188456	0.540592	0	0	2.69084	4.49072	CCL5;CX3CL1
Insulin Secretion (GO:0030073)	2026-02-19	0.188456	0.540592	0	0	2.69084	4.49072	HNF1A;RAB11FIP2
Maintenance of Protein Localization in Organelle (GO:0072595)	2026-02-19	0.188456	0.540592	0	0	2.69084	4.49072	CHCHD10;TAC4
Membrane Repolarization (GO:0086009)	2026-02-19	0.188456	0.540592	0	0	2.69084	4.49072	KCNH2;ATP1B2
Negative Regulation of Rho Protein Signal Transduction (GO:0035024)	2026-02-19	0.188456	0.540592	0	0	2.69084	4.49072	KANK1;RASIP1
Negative Regulation of Lipid Catabolic Process (GO:0050995)	2026-02-19	0.188456	0.540592	0	0	2.69084	4.49072	BSCL2;APOC1
Positive Regulation of Small Molecule Metabolic Process (GO:0062013)	2026-02-19	0.188456	0.540592	0	0	2.69084	4.49072	IRS2;APOE
Protein Localization to Endoplasmic Reticulum (GO:0070972)	2026-02-19	0.188456	0.540592	0	0	2.69084	4.49072	PPP1R15A;RYR2
Protein Localization to Microtubule Organizing Center (GO:1905508)	2026-02-19	0.188456	0.540592	0	0	2.69084	4.49072	CCDC14;HOOK3
Regulation of Behavior (GO:0050795)	2026-02-19	0.188456	0.540592	0	0	2.69084	4.49072	HOXA1;APOE
Glucose Homeostasis (GO:0042593)	1992-06-01	0.189148	0.540592	0	0	1.59762	2.66039	NGFR;TAC4;PAX6;HNF1A;HOOK3;APPL2
Regulation of Response to External Stimulus (GO:0032101)	8/132	0.190566	0.540592	0	0	1.47797	2.45012	PGAP1;AKNA;P2RX4;NR1D2;CX3CL1;APPL2;BIRC2;MGLL
Regulation of Wnt Signaling Pathway (GO:0030111)	7/112	0.190806	0.540592	0	0	1.52692	2.52935	KANK1;HHEX;MDFIC;WIF1;SFRP5;GPC3;MDFI
Canonical NF-kappaB Signal Transduction (GO:0007249)	2036-03-01	0.190873	0.540592	0	0	2.08003	3.44484	TLR4;BIRC2;TLR3
Cellular Response to Amyloid-Beta (GO:1904646)	2036-03-01	0.190873	0.540592	0	0	2.08003	3.44484	NGFR;GRM5;TLR4
Positive Regulation of Epithelial Cell Migration (GO:0010634)	2036-03-01	0.190873	0.540592	0	0	2.08003	3.44484	BMPR2;GLIPR2;PLCG1
Positive Regulation of Immune Effector Process (GO:0002699)	2036-03-01	0.190873	0.540592	0	0	2.08003	3.44484	CD81;LGALS9;APPL2
Positive Regulation of Release of Sequestered Calcium Ion Into Cytosol (GO:0051281)	2036-03-01	0.190873	0.540592	0	0	2.08003	3.44484	THY1;PLCG1;CX3CL1
Regulation of Circadian Sleep/Wake Cycle (GO:0042749)	2026-01-05	0.192892	0.540592	0	0	5.7151	9.4049	PTGDS
Regulation of Circadian Sleep/Wake Cycle, Sleep (GO:0045187)	2026-01-05	0.192892	0.540592	0	0	5.7151	9.4049	PTGDS
4-Hydroxyproline Metabolic Process (GO:0019471)	2026-01-05	0.192892	0.540592	0	0	5.7151	9.4049	HOGA1
B Cell Chemotaxis (GO:0035754)	2026-01-05	0.192892	0.540592	0	0	5.7151	9.4049	HSD3B7
Regulation of Endoplasmic Reticulum Tubular Network Organization (GO:1903371)	2026-01-05	0.192892	0.540592	0	0	5.7151	9.4049	ATL3
DNA Double-Strand Break Processing Involved in Repair via Single-Strand Annealing (GO:0010792)	2026-01-05	0.192892	0.540592	0	0	5.7151	9.4049	RAD52
Regulation of Establishment of T Cell Polarity (GO:1903903)	2026-01-05	0.192892	0.540592	0	0	5.7151	9.4049	DOCK8
Regulation of Extracellular Exosome Assembly (GO:1903551)	2026-01-05	0.192892	0.540592	0	0	5.7151	9.4049	STAM
Regulation of Fat Cell Proliferation (GO:0070344)	2026-01-05	0.192892	0.540592	0	0	5.7151	9.4049	PER2
L-aspartate Import Across Plasma Membrane (GO:0140009)	2026-01-05	0.192892	0.540592	0	0	5.7151	9.4049	SLC1A4
L-aspartate Transmembrane Transport (GO:0070778)	2026-01-05	0.192892	0.540592	0	0	5.7151	9.4049	SLC1A4
L-phenylalanine Catabolic Process (GO:0006559)	2026-01-05	0.192892	0.540592	0	0	5.7151	9.4049	GSTZ1
L-phenylalanine Metabolic Process (GO:0006558)	2026-01-05	0.192892	0.540592	0	0	5.7151	9.4049	GSTZ1
MHC Class I Protein Complex Assembly (GO:0002397)	2026-01-05	0.192892	0.540592	0	0	5.7151	9.4049	TAPBP
Regulation of Hormone Biosynthetic Process (GO:0046885)	2026-01-05	0.192892	0.540592	0	0	5.7151	9.4049	STC2
Regulation of Interleukin-1 Alpha Production (GO:0032650)	2026-01-05	0.192892	0.540592	0	0	5.7151	9.4049	CX3CL1
Regulation of Macrophage Apoptotic Process (GO:2000109)	2026-01-05	0.192892	0.540592	0	0	5.7151	9.4049	IRF7
Regulation of Macrophage Proliferation (GO:0120040)	2026-01-05	0.192892	0.540592	0	0	5.7151	9.4049	IL33
Regulation of Metaphase Plate Congression (GO:0090235)	2026-01-05	0.192892	0.540592	0	0	5.7151	9.4049	NUMA1
Regulation of miRNA Catabolic Process (GO:2000625)	2026-01-05	0.192892	0.540592	0	0	5.7151	9.4049	ZC3H12A
Adiponectin-Activated Signaling Pathway (GO:0033211)	2026-01-05	0.192892	0.540592	0	0	5.7151	9.4049	APPL2
Alpha-Amino Acid Biosynthetic Process (GO:1901607)	2026-01-05	0.192892	0.540592	0	0	5.7151	9.4049	ILVBL
Regulation of Monoatomic Anion Transport (GO:0044070)	2026-01-05	0.192892	0.540592	0	0	5.7151	9.4049	STC1
Alpha-Beta T Cell Differentiation (GO:0046632)	2026-01-05	0.192892	0.540592	0	0	5.7151	9.4049	RSAD2
Amino Acid Biosynthetic Process (GO:0008652)	2026-01-05	0.192892	0.540592	0	0	5.7151	9.4049	SLC38A1
Anterior/Posterior Axis Specification, Embryo (GO:0008595)	2026-01-05	0.192892	0.540592	0	0	5.7151	9.4049	FZD5
Attachment of GPI Anchor to Protein (GO:0016255)	2026-01-05	0.192892	0.540592	0	0	5.7151	9.4049	PGAP1
Regulation of Plasma Membrane Repair (GO:1905684)	2026-01-05	0.192892	0.540592	0	0	5.7151	9.4049	SYTL4
Autocrine Signaling (GO:0035425)	2026-01-05	0.192892	0.540592	0	0	5.7151	9.4049	FZD1
Blood Vessel Endothelial Cell Proliferation Involved in Sprouting Angiogenesis (GO:0002043)	2026-01-05	0.192892	0.540592	0	0	5.7151	9.4049	SEMA5A
Brush Border Assembly (GO:1904970)	2026-01-05	0.192892	0.540592	0	0	5.7151	9.4049	CALML4
Regulation of Relaxation of Cardiac Muscle (GO:1901897)	2026-01-05	0.192892	0.540592	0	0	5.7151	9.4049	HRC
Cap-Dependent Translational Initiation (GO:0002191)	2026-01-05	0.192892	0.540592	0	0	5.7151	9.4049	MIF4GD
Carbohydrate Phosphorylation (GO:0046835)	2026-01-05	0.192892	0.540592	0	0	5.7151	9.4049	TAC4
Regulation of Retrograde Transport, Endosome to Golgi (GO:1905279)	2026-01-05	0.192892	0.540592	0	0	5.7151	9.4049	ATP9A
Cell Junction Disassembly (GO:0150146)	2026-01-05	0.192892	0.540592	0	0	5.7151	9.4049	CX3CL1
Cell Surface Receptor Protein Tyrosine Phosphatase Signaling Pathway (GO:0007185)	2026-01-05	0.192892	0.540592	0	0	5.7151	9.4049	PTPRF
Regulation of Toll-Like Receptor 7 Signaling Pathway (GO:0034155)	2026-01-05	0.192892	0.540592	0	0	5.7151	9.4049	RSAD2
Cellular Response to Magnesium Ion (GO:0071286)	2026-01-05	0.192892	0.540592	0	0	5.7151	9.4049	SLC41A1
Renal System Process Involved in Regulation of Blood Volume (GO:0001977)	2026-01-05	0.192892	0.540592	0	0	5.7151	9.4049	EMP2
Response to DNA Damage Checkpoint Signaling (GO:0072423)	2026-01-05	0.192892	0.540592	0	0	5.7151	9.4049	MUS81
Response to Gonadotropin (GO:0034698)	2026-01-05	0.192892	0.540592	0	0	5.7151	9.4049	TGFBR3
Chitin Catabolic Process (GO:0006032)	2026-01-05	0.192892	0.540592	0	0	5.7151	9.4049	CTBS
Chitin Metabolic Process (GO:0006030)	2026-01-05	0.192892	0.540592	0	0	5.7151	9.4049	CTBS
Cholesterol Import (GO:0070508)	2026-01-05	0.192892	0.540592	0	0	5.7151	9.4049	STARD5
Choline Metabolic Process (GO:0019695)	2026-01-05	0.192892	0.540592	0	0	5.7151	9.4049	ENPP6
Chondrocyte Development (GO:0002063)	2026-01-05	0.192892	0.540592	0	0	5.7151	9.4049	BMPR2
Chronic Inflammatory Response (GO:0002544)	2026-01-05	0.192892	0.540592	0	0	5.7151	9.4049	THBS1
Response to Manganese Ion (GO:0010042)	2026-01-05	0.192892	0.540592	0	0	5.7151	9.4049	D2HGDH
Response to Testosterone (GO:0033574)	2026-01-05	0.192892	0.540592	0	0	5.7151	9.4049	MSN
Short-Chain Fatty Acid Catabolic Process (GO:0019626)	2026-01-05	0.192892	0.540592	0	0	5.7151	9.4049	PCK2
Signal Complex Assembly (GO:0007172)	2026-01-05	0.192892	0.540592	0	0	5.7151	9.4049	NCK2
Skeletal Muscle Thin Filament Assembly (GO:0030240)	2026-01-05	0.192892	0.540592	0	0	5.7151	9.4049	ACTC1
Determination of Liver Left/Right Asymmetry (GO:0071910)	2026-01-05	0.192892	0.540592	0	0	5.7151	9.4049	NPHP3
Diadenosine Polyphosphate Catabolic Process (GO:0015961)	2026-01-05	0.192892	0.540592	0	0	5.7151	9.4049	NUDT4
Dopaminergic Neuron Axon Guidance (GO:0036514)	2026-01-05	0.192892	0.540592	0	0	5.7151	9.4049	RYK
Double-Strand Break Repair via Single-Strand Annealing (GO:0045002)	2026-01-05	0.192892	0.540592	0	0	5.7151	9.4049	RAD52
Embryonic Hindlimb Morphogenesis (GO:0035116)	2026-01-05	0.192892	0.540592	0	0	5.7151	9.4049	OSR2
Striated Muscle Hypertrophy (GO:0014897)	2026-01-05	0.192892	0.540592	0	0	5.7151	9.4049	RYR2
Sympathetic Neuron Projection Extension (GO:0097490)	2026-01-05	0.192892	0.540592	0	0	5.7151	9.4049	S100B
Endothelial Cell Morphogenesis (GO:0001886)	2026-01-05	0.192892	0.540592	0	0	5.7151	9.4049	STC1
Epithelial Cell Apoptotic Process (GO:1904019)	2026-01-05	0.192892	0.540592	0	0	5.7151	9.4049	RYR2
Epithelial Cell Differentiation Involved in Kidney Development (GO:0035850)	2026-01-05	0.192892	0.540592	0	0	5.7151	9.4049	MTSS1
Toll-Like Receptor 2 Signaling Pathway (GO:0034134)	2026-01-05	0.192892	0.540592	0	0	5.7151	9.4049	LGALS9
Tricuspid Valve Development (GO:0003175)	2026-01-05	0.192892	0.540592	0	0	5.7151	9.4049	BMPR2
Tricuspid Valve Morphogenesis (GO:0003186)	2026-01-05	0.192892	0.540592	0	0	5.7151	9.4049	BMPR2
Tripartite Regional Subdivision (GO:0007351)	2026-01-05	0.192892	0.540592	0	0	5.7151	9.4049	FZD5
Urate Transport (GO:0015747)	2026-01-05	0.192892	0.540592	0	0	5.7151	9.4049	SLC2A9
Uridine Transmembrane Transport (GO:0015862)	2026-01-05	0.192892	0.540592	0	0	5.7151	9.4049	SLC29A1
Galactolipid Biosynthetic Process (GO:0019375)	2026-01-05	0.192892	0.540592	0	0	5.7151	9.4049	FA2H
Galactosylceramide Biosynthetic Process (GO:0006682)	2026-01-05	0.192892	0.540592	0	0	5.7151	9.4049	FA2H
Gamma-Aminobutyric Acid Metabolic Process (GO:0009448)	2026-01-05	0.192892	0.540592	0	0	5.7151	9.4049	SLC38A1
Venous Blood Vessel Morphogenesis (GO:0048845)	2026-01-05	0.192892	0.540592	0	0	5.7151	9.4049	ENG
Ventricular Compact Myocardium Morphogenesis (GO:0003223)	2026-01-05	0.192892	0.540592	0	0	5.7151	9.4049	TGFBR3
Glycolipid Transport (GO:0046836)	2026-01-05	0.192892	0.540592	0	0	5.7151	9.4049	PLTP
Inflammatory Response to Wounding (GO:0090594)	2026-01-05	0.192892	0.540592	0	0	5.7151	9.4049	TLR3
Kidney Morphogenesis (GO:0060993)	2026-01-05	0.192892	0.540592	0	0	5.7151	9.4049	NPHP3
Lipoprotein Biosynthetic Process (GO:0042158)	2026-01-05	0.192892	0.540592	0	0	5.7151	9.4049	APOE
Membrane Raft Assembly (GO:0001765)	2026-01-05	0.192892	0.540592	0	0	5.7151	9.4049	EMP2
Membrane Repolarization During Ventricular Cardiac Muscle Cell Action Potential (GO:0098915)	2026-01-05	0.192892	0.540592	0	0	5.7151	9.4049	KCNH2
Metaphase/Anaphase Transition of Mitotic Cell Cycle (GO:0007091)	2026-01-05	0.192892	0.540592	0	0	5.7151	9.4049	TACC3
Multinuclear Osteoclast Differentiation (GO:0072674)	2026-01-05	0.192892	0.540592	0	0	5.7151	9.4049	SH3PXD2A
Negative Regulation of CD4-positive, Alpha-Beta T Cell Proliferation (GO:2000562)	2026-01-05	0.192892	0.540592	0	0	5.7151	9.4049	LGALS9
Negative Regulation of T-helper 17 Cell Lineage Commitment (GO:2000329)	2026-01-05	0.192892	0.540592	0	0	5.7151	9.4049	LGALS1
Negative Regulation of T-helper 17 Type Immune Response (GO:2000317)	2026-01-05	0.192892	0.540592	0	0	5.7151	9.4049	ZC3H12A
Negative Regulation of Acute Inflammatory Response (GO:0002674)	2026-01-05	0.192892	0.540592	0	0	5.7151	9.4049	GSTP1
Negative Regulation of Calcium-Mediated Signaling (GO:0050849)	2026-01-05	0.192892	0.540592	0	0	5.7151	9.4049	ITPR1
Negative Regulation of Cell Fate Commitment (GO:0010454)	2026-01-05	0.192892	0.540592	0	0	5.7151	9.4049	LGALS1
Negative Regulation of Cellular Extravasation (GO:0002692)	2026-01-05	0.192892	0.540592	0	0	5.7151	9.4049	PLCB1
Negative Regulation of Keratinocyte Differentiation (GO:0045617)	2026-01-05	0.192892	0.540592	0	0	5.7151	9.4049	HOXA7
Negative Regulation of Lamellipodium Organization (GO:1902744)	2026-01-05	0.192892	0.540592	0	0	5.7151	9.4049	KANK1
Negative Regulation of Myeloid Cell Apoptotic Process (GO:0033033)	2026-01-05	0.192892	0.540592	0	0	5.7151	9.4049	IRF7
Negative Regulation of Myeloid Leukocyte Mediated Immunity (GO:0002887)	2026-01-05	0.192892	0.540592	0	0	5.7151	9.4049	LGALS9
Negative Regulation of Nuclear Receptor-Mediated Glucocorticoid Signaling Pathway (GO:2000323)	2026-01-05	0.192892	0.540592	0	0	5.7151	9.4049	CLOCK
Negative Regulation of Viral Life Cycle (GO:1903901)	2026-01-05	0.192892	0.540592	0	0	5.7151	9.4049	BST2
Nephric Duct Morphogenesis (GO:0072178)	2026-01-05	0.192892	0.540592	0	0	5.7151	9.4049	GPC3
Nephron Tubule Development (GO:0072080)	2026-01-05	0.192892	0.540592	0	0	5.7151	9.4049	MTSS1
Nucleobase Transport (GO:0015851)	2026-01-05	0.192892	0.540592	0	0	5.7151	9.4049	SLC29A1
Nucleoside Transport (GO:0015858)	2026-01-05	0.192892	0.540592	0	0	5.7151	9.4049	SLC29A1
Peptide Antigen Assembly With MHC Class I Protein Complex (GO:0002502)	2026-01-05	0.192892	0.540592	0	0	5.7151	9.4049	TAPBP
Peptidyl-Proline Modification (GO:0018208)	2026-01-05	0.192892	0.540592	0	0	5.7151	9.4049	PPIB
Pericardium Morphogenesis (GO:0003344)	2026-01-05	0.192892	0.540592	0	0	5.7151	9.4049	DLL4
Peripheral Nervous System Neuron Development (GO:0048935)	2026-01-05	0.192892	0.540592	0	0	5.7151	9.4049	RUNX1
Phagosome Acidification (GO:0090383)	2026-01-05	0.192892	0.540592	0	0	5.7151	9.4049	RAB38
Phosphatidylglycerol Biosynthetic Process (GO:0006655)	2026-01-05	0.192892	0.540592	0	0	5.7151	9.4049	CRLS1
Plasma Membrane Raft Assembly (GO:0044854)	2026-01-05	0.192892	0.540592	0	0	5.7151	9.4049	EMP2
Podocyte Cell Migration (GO:0090521)	2026-01-05	0.192892	0.540592	0	0	5.7151	9.4049	KANK1
+ Reg of CD4-+, CD25-+, Alpha-Beta Regulatory T Cell Differentiation (GO:0032831)	2026-01-05	0.192892	0.540592	0	0	5.7151	9.4049	LGALS9
Positive Regulation of CoA-transferase Activity (GO:1905920)	2026-01-05	0.192892	0.540592	0	0	5.7151	9.4049	APOE
Positive Regulation of T-helper 2 Cell Differentiation (GO:0045630)	2026-01-05	0.192892	0.540592	0	0	5.7151	9.4049	RARA
Positive Regulation of Wnt Signaling Pathway, Planar Cell Polarity Pathway (GO:2000096)	2026-01-05	0.192892	0.540592	0	0	5.7151	9.4049	PLEKHA4
Positive Regulation of Cholesterol Storage (GO:0010886)	2026-01-05	0.192892	0.540592	0	0	5.7151	9.4049	LPL
Positive Regulation of Hemoglobin Biosynthetic Process (GO:0046985)	2026-01-05	0.192892	0.540592	0	0	5.7151	9.4049	SLC6A9
Positive Regulation of Mitotic Sister Chromatid Segregation (GO:0062033)	2026-01-05	0.192892	0.540592	0	0	5.7151	9.4049	NUMA1
+ Reg of Natural Killer Cell Mediated Cytotoxicity Directed Against Tumor Cell Target (GO:0002860)	2026-01-05	0.192892	0.540592	0	0	5.7151	9.4049	PVR
Positive Regulation of Natural Killer Cell Mediated Immune Response to Tumor Cell (GO:0002857)	2026-01-05	0.192892	0.540592	0	0	5.7151	9.4049	PVR
Positive Regulation of Neuroepithelial Cell Differentiation (GO:1902913)	2026-01-05	0.192892	0.540592	0	0	5.7151	9.4049	LEF1
Positive Regulation of Odontoblast Differentiation (GO:1901331)	2026-01-05	0.192892	0.540592	0	0	5.7151	9.4049	LEF1
Positive Regulation of Vascular Associated Smooth Muscle Cell Differentiation (GO:1905065)	2026-01-05	0.192892	0.540592	0	0	5.7151	9.4049	ENG
Positive Regulation of Voltage-Gated Calcium Channel Activity (GO:1901387)	2026-01-05	0.192892	0.540592	0	0	5.7151	9.4049	STAC2
Protein Import (GO:0017038)	2026-01-05	0.192892	0.540592	0	0	5.7151	9.4049	LAMP2
Protein Localization to Membrane Raft (GO:1903044)	2026-01-05	0.192892	0.540592	0	0	5.7151	9.4049	ZDHHC2
Protein Targeting to Vacuole Involved in Autophagy (GO:0071211)	2026-01-05	0.192892	0.540592	0	0	5.7151	9.4049	LAMP2
Purine Nucleobase Transmembrane Transport (GO:1904823)	2026-01-05	0.192892	0.540592	0	0	5.7151	9.4049	SLC29A1
Pyrimidine Nucleoside Transport (GO:0015864)	2026-01-05	0.192892	0.540592	0	0	5.7151	9.4049	SLC29A1
Pyruvate Decarboxylation to acetyl-CoA (GO:0006086)	2026-01-05	0.192892	0.540592	0	0	5.7151	9.4049	PDHA1
Regulation of RNA Polymerase II Regulatory Region Sequence-Specific DNA Binding (GO:1903025)	2026-01-05	0.192892	0.540592	0	0	5.7151	9.4049	NSD1
Regulation of SA Node Cell Action Potential (GO:0098907)	2026-01-05	0.192892	0.540592	0	0	5.7151	9.4049	RYR2
Reg of T Cell Act via T Cell Rec Contact With Ag Bound to MHC Mol on Ag Presenting Cell (GO:2001188)	2026-01-05	0.192892	0.540592	0	0	5.7151	9.4049	LGALS9
Regulation of Axon Extension Involved in Axon Guidance (GO:0048841)	2026-01-05	0.192892	0.540592	0	0	5.7151	9.4049	SEMA5A
Regulation of Basement Membrane Organization (GO:0110011)	2026-01-05	0.192892	0.540592	0	0	5.7151	9.4049	LAMC1
Regulation of Blood Vessel Remodeling (GO:0060312)	2026-01-05	0.192892	0.540592	0	0	5.7151	9.4049	TMBIM1
Regulation of cGMP-mediated Signaling (GO:0010752)	2026-01-05	0.192892	0.540592	0	0	5.7151	9.4049	THBS1
Negative Regulation of Gene Expression (GO:0010629)	19/364	0.193784	0.54107	0	0	1.26371	2.07377	DDX3Y;TRIM71;SMOX;PHF1;PCIF1;PARP14;PARP9;SMAD5;DLL4;OLFM1;CREB3L1;STC2;ZC3H12A;ATOH8;LGALS9;APOE;ENG;PHF19;RBMS3
Regulation of Primary Metabolic Process (GO:0080090)	7/113	0.196634	0.54107	0	0	1.51244	2.45985	MBNL1;ATXN7;IRS2;NR1D2;HNF1A;APOE;BRDT
Lipid Transport (GO:0006869)	7/113	0.196634	0.54107	0	0	1.51244	2.45985	ABCA2;CEACAM1;OSBPL5;FABP5;PMP2;APOE;PLTP
Golgi to Plasma Membrane Transport (GO:0006893)	1955-04-01	0.198825	0.54107	0	0	1.795	2.89951	OSBPL5;RAB26;EXOC6;VAMP5
Dicarboxylic Acid Metabolic Process (GO:0043648)	1955-04-01	0.198825	0.54107	0	0	1.795	2.89951	MTHFD2;D2HGDH;HOGA1;PCK2
Positive Regulation of Protein Localization to Plasma Membrane (GO:1903078)	1955-04-01	0.198825	0.54107	0	0	1.795	2.89951	STAC2;AKAP5;SORBS1;ZDHHC2
Sensory Organ Development (GO:0007423)	1974-05-01	0.198855	0.54107	0	0	1.65885	2.67933	FZD5;SMOC1;CHD7;PAX6;ATF6
Positive Regulation of Cytoskeleton Organization (GO:0051495)	1974-05-01	0.198855	0.54107	0	0	1.65885	2.67933	SEMA5A;NUMA1;NCK2;CX3CL1;MTSS1
Regulation of GTPase Activity (GO:0043087)	8/134	0.201298	0.54107	0	0	1.45436	2.33129	RTN4R;VAV3;DOCK8;THY1;RAB11FIP2;NGEF;RASIP1;LIMS1
Regulation of Release of Cytochrome C From Mitochondria (GO:0090199)	2037-03-01	0.201711	0.54107	0	0	2.01875	3.23186	FAM162A;BMF;GHITM
Positive Regulation of Interferon-Beta Production (GO:0032728)	2037-03-01	0.201711	0.54107	0	0	2.01875	3.23186	IRF7;TLR4;TLR3
Regulation of Immune Response (GO:0050776)	1994-06-01	0.202121	0.54107	0	0	1.56114	2.4961	COL3A1;RSAD2;IRF7;APPL2;BIRC2;CD276
T Cell Activation (GO:0042110)	7/114	0.202531	0.54107	0	0	1.49823	2.39246	LFNG;DLL4;LCK;CHD7;NCK2;MSN;CD276
Positive Regulation of Wnt Signaling Pathway (GO:0030177)	7/114	0.202531	0.54107	0	0	1.49823	2.39246	SEMA5A;KANK1;HHEX;WNT5B;GPC3;PLEKHA4;ZBED3
Regulation of Collagen Biosynthetic Process (GO:0032965)	2026-02-20	0.203921	0.54107	0	0	2.54122	4.0406	CREB3L1;RUNX1
Regulation of Fibroblast Migration (GO:0010762)	2026-02-20	0.203921	0.54107	0	0	2.54122	4.0406	THBS1;APPL2
Regulation of Mitotic Cell Cycle Spindle Assembly Checkpoint (GO:0090266)	2026-02-20	0.203921	0.54107	0	0	2.54122	4.0406	NDC80;CDK5RAP2
Regulation of Necroptotic Process (GO:0060544)	2026-02-20	0.203921	0.54107	0	0	2.54122	4.0406	ARHGEF2;BIRC2
Bicarbonate Transport (GO:0015701)	2026-02-20	0.203921	0.54107	0	0	2.54122	4.0406	CYB5R2;CYB5R1
Cardiac Ventricle Development (GO:0003231)	2026-02-20	0.203921	0.54107	0	0	2.54122	4.0406	DLL4;ENG
Regulation of Spindle Organization (GO:0090224)	2026-02-20	0.203921	0.54107	0	0	2.54122	4.0406	NUMA1;TACC3
Regulation of Synaptic Transmission, GABAergic (GO:0032228)	2026-02-20	0.203921	0.54107	0	0	2.54122	4.0406	SLC38A1;PLCL1
Cellular Response to Fatty Acid (GO:0071398)	2026-02-20	0.203921	0.54107	0	0	2.54122	4.0406	ZC3H12A;LPL
Sphingosine Metabolic Process (GO:0006670)	2026-02-20	0.203921	0.54107	0	0	2.54122	4.0406	ASAH1;ASAH2
Ganglioside Metabolic Process (GO:0001573)	2026-02-20	0.203921	0.54107	0	0	2.54122	4.0406	NEU4;HEXA
Lysosomal Lumen Acidification (GO:0007042)	2026-02-20	0.203921	0.54107	0	0	2.54122	4.0406	LAMP2;TCIRG1
Oligodendrocyte Differentiation (GO:0048709)	2026-02-20	0.203921	0.54107	0	0	2.54122	4.0406	PTPRZ1;SOX10
Phosphatidylserine Metabolic Process (GO:0006658)	2026-02-20	0.203921	0.54107	0	0	2.54122	4.0406	OSBPL5;SERINC5
Positive Regulation of Blood Coagulation (GO:0030194)	2026-02-20	0.203921	0.54107	0	0	2.54122	4.0406	F3;THBS1
Positive Regulation of Monocyte Chemotaxis (GO:0090026)	2026-02-20	0.203921	0.54107	0	0	2.54122	4.0406	CCL5;ANO6
Positive Regulation of Release of Cytochrome C From Mitochondria (GO:0090200)	2026-02-20	0.203921	0.54107	0	0	2.54122	4.0406	FAM162A;BMF
Regulation of Cardiac Conduction (GO:1903779)	2026-02-20	0.203921	0.54107	0	0	2.54122	4.0406	RYR2;SLC8A2
Regulation of Cellular Response to Transforming Growth Factor Beta Stimulus (GO:1903844)	2026-02-20	0.203921	0.54107	0	0	2.54122	4.0406	TGFBR3;ENG
Positive Regulation of Protein Localization to Nucleus (GO:1900182)	1975-05-01	0.206304	0.54107	0	0	1.63506	2.58079	NGFR;WWTR1;DTX3L;ZC3H12A;PARP9
Adenylate Cyclase-Inhibiting G Protein-Coupled Receptor Signaling Pathway (GO:0007193)	1956-04-01	0.20758	0.54107	0	0	1.76039	2.76774	GNAO1;CHRM3;GABBR2;AKAP5
Regulation of Protein Localization to Nucleus (GO:1900180)	1956-04-01	0.20758	0.54107	0	0	1.76039	2.76774	NGFR;WWTR1;DTX3L;PARP9
Positive Regulation of Leukocyte Chemotaxis (GO:0002690)	1956-04-01	0.20758	0.54107	0	0	1.76039	2.76774	CCL5;ANO6;LGALS9;THBS1
Protein Processing (GO:0016485)	7/115	0.208495	0.54107	0	0	1.48427	2.32711	IMMP1L;MMP14;HOMER2;PCSK9;AEBP1;F3;PCSK4
Response to Calcium Ion (GO:0051592)	1995-06-01	0.208726	0.54107	0	0	1.54352	2.41829	CPNE8;RYR2;TRPM2;D2HGDH;IQGAP1;THBS1
Positive Regulation of Immune Response (GO:0050778)	1995-06-01	0.208726	0.54107	0	0	1.54352	2.41829	AKIRIN2;RSAD2;CD81;CCL5;LGALS9;NMI
Regulation of Defense Response to Virus by Host (GO:0050691)	2038-03-01	0.212688	0.54107	0	0	1.96097	3.03544	DTX3L;ZC3H12A;PARP9
DNA Damage Checkpoint Signaling (GO:0000077)	2038-03-01	0.212688	0.54107	0	0	1.96097	3.03544	DTX3L;PARP9;CLOCK
Regulation of Intracellular Protein Transport (GO:0033157)	2038-03-01	0.212688	0.54107	0	0	1.96097	3.03544	ZFAND1;KIF20B;PTPN14
Heart Looping (GO:0001947)	2038-03-01	0.212688	0.54107	0	0	1.96097	3.03544	SMOX;NPHP3;ENG
Positive Regulation of Protein Binding (GO:0032092)	2038-03-01	0.212688	0.54107	0	0	1.96097	3.03544	DTX3L;USP9X;TRIB3
Lymphocyte Differentiation (GO:0030098)	1976-05-01	0.213844	0.54107	0	0	1.61195	2.48645	LFNG;DLL4;HHEX;LCK;CHD7
Negative Regulation of Supramolecular Fiber Organization (GO:1902904)	1976-05-01	0.213844	0.54107	0	0	1.61195	2.48645	KANK1;NAV3;ATXN7;ARHGEF2;CRYAB
Protein Localization to Membrane (GO:0072657)	11/199	0.215327	0.54107	0	0	1.34073	2.05882	EHD2;CACNB2;ARL5B;CD81;WDR72;EMP2;RAB38;THY1;ZDHHC2;TM9SF3;PACSIN1
Memory (GO:0007613)	1957-04-01	0.216444	0.54107	0	0	1.72708	2.64317	VLDLR;APOE;PLCB1;SLC8A2
Positive Regulation of Protein Localization to Cell Periphery (GO:1904377)	1957-04-01	0.216444	0.54107	0	0	1.72708	2.64317	NUMA1;STAC2;AKAP5;SORBS1
DNA Repair-Dependent Chromatin Remodeling (GO:0140861)	2026-02-21	0.219518	0.54107	0	0	2.40734	3.65031	DTX3L;PHF1
Regulation of Epithelial Cell Differentiation (GO:0030856)	2026-02-21	0.219518	0.54107	0	0	2.40734	3.65031	CEACAM1;NFE2L1
N-glycan Processing (GO:0006491)	2026-02-21	0.219518	0.54107	0	0	2.40734	3.65031	GANAB;HEXA
Regulation of Smooth Muscle Contraction (GO:0006940)	2026-02-21	0.219518	0.54107	0	0	2.40734	3.65031	CHRM3;ZDHHC21
Sensory Perception of Pain (GO:0019233)	2026-02-21	0.219518	0.54107	0	0	2.40734	3.65031	P2RX4;CHRNA4
Endothelial Cell Proliferation (GO:0001935)	2026-02-21	0.219518	0.54107	0	0	2.40734	3.65031	SEMA5A;BMPR2
Homologous Chromosome Segregation (GO:0045143)	2026-02-21	0.219518	0.54107	0	0	2.40734	3.65031	ZCWPW1;PRDM9
Peptide Cross-Linking (GO:0018149)	2026-02-21	0.219518	0.54107	0	0	2.40734	3.65031	COL3A1;THBS1
Peripheral Nervous System Development (GO:0007422)	2026-02-21	0.219518	0.54107	0	0	2.40734	3.65031	PXMP2;SOX10
Positive Regulation of Epidermal Cell Differentiation (GO:0045606)	2026-02-21	0.219518	0.54107	0	0	2.40734	3.65031	NUMA1;TRIM16
Positive Regulation of Extracellular Matrix Organization (GO:1903055)	2026-02-21	0.219518	0.54107	0	0	2.40734	3.65031	EFEMP2;RUNX1
Protein K48-linked Deubiquitination (GO:0071108)	2026-02-21	0.219518	0.54107	0	0	2.40734	3.65031	OTUB2;VCPIP1
Protein Localization to Centrosome (GO:0071539)	2026-02-21	0.219518	0.54107	0	0	2.40734	3.65031	CCDC14;HOOK3
Regulation of Cardiac Muscle Cell Proliferation (GO:0060043)	2026-02-21	0.219518	0.54107	0	0	2.40734	3.65031	TGFBR3;RUNX1
Modulation of Chemical Synaptic Transmission (GO:0050804)	7/117	0.220617	0.54107	0	0	1.45714	2.20221	SLC38A1;GRM5;GRIN3A;SLC6A9;PLCL1;LRRC4C;SLC8A2
Regulation of BMP Signaling Pathway (GO:0030510)	1977-05-01	0.221469	0.54107	0	0	1.58948	2.39609	NUMA1;HTRA3;CHRD;TMEM53;ENG
Regulation of Organelle Organization (GO:0033043)	1997-06-01	0.222158	0.54107	0	0	1.50944	2.27075	SCARB2;CAMSAP3;SYDE1;MSN;NEXN;RAB33B
Negative Regulation of Multicellular Organismal Process (GO:0051241)	13/243	0.222184	0.54107	0	0	1.29542	1.94863	BMPR2;LAMA4;PLCL1;ACOT11;STC1;TMEM53;MCC;VASN;PTPRG;DDIT3;HOXA7;TLR4;EXTL3
Glycosphingolipid Metabolic Process (GO:0006687)	2039-03-01	0.223789	0.54107	0	0	1.9064	2.85397	ABCA2;FUT1;FUT4
Phosphatidylinositol 3-Kinase/Protein Kinase B Signal Transduction (GO:0043491)	2039-03-01	0.223789	0.54107	0	0	1.9064	2.85397	TYRO3;MYO16;PIK3R5
Positive Regulation of Intrinsic Apoptotic Signaling Pathway (GO:2001244)	2039-03-01	0.223789	0.54107	0	0	1.9064	2.85397	LCK;DDIT3;NCK2
Positive Regulation of Lymphocyte Differentiation (GO:0045621)	2039-03-01	0.223789	0.54107	0	0	1.9064	2.85397	MMP14;PHF10;SMARCA2
Regulation of Axon Extension (GO:0030516)	2039-03-01	0.223789	0.54107	0	0	1.9064	2.85397	RTN4R;OLFM1;APOE
Neuron Development (GO:0048666)	9/159	0.224764	0.54107	0	0	1.37429	2.0514	GPM6A;FAM151B;PTPRZ1;RYK;CDNF;PTPRM;APOE;RUNX1;PTPRG
Regulation of Cellular Component Organization (GO:0051128)	9/159	0.224764	0.54107	0	0	1.37429	2.0514	CAMSAP3;CEACAM1;PLLP;CDH13;SGK3;APOE;AXIN2;PACSIN1;RAB33B
ERBB Signaling Pathway (GO:0038127)	1958-04-01	0.225408	0.54107	0	0	1.69501	2.5253	NCK2;IQGAP1;PLCG1;AREG
Regulation of Mitotic Nuclear Division (GO:0007088)	1958-04-01	0.225408	0.54107	0	0	1.69501	2.5253	CDCA2;NUSAP1;KIF20B;CDK5RAP2
Regulation of Myoblast Differentiation (GO:0045661)	1958-04-01	0.225408	0.54107	0	0	1.69501	2.5253	PHF10;DPF3;PLCB1;SMARCA2
Cellular Response to Unfolded Protein (GO:0034620)	1958-04-01	0.225408	0.54107	0	0	1.69501	2.5253	CREB3L1;DDIT3;ATF6;MBTPS2
Sprouting Angiogenesis (GO:0002040)	1958-04-01	0.225408	0.54107	0	0	1.69501	2.5253	SEMA5A;CDH13;THBS1;ENG
Sterol Metabolic Process (GO:0016125)	1958-04-01	0.225408	0.54107	0	0	1.69501	2.5253	CYP39A1;OSBPL5;PRKAG2;APOE
Regulation of Collagen Fibril Organization (GO:1904026)	2026-01-06	0.226759	0.54107	0	0	4.57184	6.78401	EFEMP2
Regulation of Cortisol Biosynthetic Process (GO:2000064)	2026-01-06	0.226759	0.54107	0	0	4.57184	6.78401	H6PD
AV Node Cell Action Potential (GO:0086016)	2026-01-06	0.226759	0.54107	0	0	4.57184	6.78401	CACNB2
CD4-positive, Alpha-Beta T Cell Activation (GO:0035710)	2026-01-06	0.226759	0.54107	0	0	4.57184	6.78401	RSAD2
HRI-mediated Signaling (GO:0140468)	2026-01-06	0.226759	0.54107	0	0	4.57184	6.78401	DDIT3
Regulation of Growth Hormone Secretion (GO:0060123)	2026-01-06	0.226759	0.54107	0	0	4.57184	6.78401	CHD7
L-leucine Metabolic Process (GO:0006551)	2026-01-06	0.226759	0.54107	0	0	4.57184	6.78401	BCAT2
Regulation of Heme Biosynthetic Process (GO:0070453)	2026-01-06	0.226759	0.54107	0	0	4.57184	6.78401	SLC6A9
Regulation of Hemoglobin Biosynthetic Process (GO:0046984)	2026-01-06	0.226759	0.54107	0	0	4.57184	6.78401	SLC6A9
PERK-mediated Unfolded Protein Response (GO:0036499)	2026-01-06	0.226759	0.54107	0	0	4.57184	6.78401	DDIT3
T-helper 1 Cell Differentiation (GO:0045063)	2026-01-06	0.226759	0.54107	0	0	4.57184	6.78401	LEF1
Adherens Junction Maintenance (GO:0034334)	2026-01-06	0.226759	0.54107	0	0	4.57184	6.78401	MTSS1
Regulation of Mitotic Cytokinetic Process (GO:1903436)	2026-01-06	0.226759	0.54107	0	0	4.57184	6.78401	KIF20B
Aldehyde Biosynthetic Process (GO:0046184)	2026-01-06	0.226759	0.54107	0	0	4.57184	6.78401	TPI1
Regulation of Natural Killer Cell Chemotaxis (GO:2000501)	2026-01-06	0.226759	0.54107	0	0	4.57184	6.78401	CCL5
Regulation of Nuclear Receptor-Mediated Glucocorticoid Signaling Pathway (GO:2000322)	2026-01-06	0.226759	0.54107	0	0	4.57184	6.78401	CLOCK
Atrioventricular Valve Formation (GO:0003190)	2026-01-06	0.226759	0.54107	0	0	4.57184	6.78401	OLFM1
Regulation of Potassium Ion Export Across Plasma Membrane (GO:1903764)	2026-01-06	0.226759	0.54107	0	0	4.57184	6.78401	KCNH2
Regulation of Protein Deubiquitination (GO:0090085)	2026-01-06	0.226759	0.54107	0	0	4.57184	6.78401	ZC3H12A
Regulation of Response to Nutrient Levels (GO:0032107)	2026-01-06	0.226759	0.54107	0	0	4.57184	6.78401	PRKAG2
Regulation of Superoxide Metabolic Process (GO:0090322)	2026-01-06	0.226759	0.54107	0	0	4.57184	6.78401	PGAP1
Regulation of Transforming Growth Factor Beta1 Production (GO:0032908)	2026-01-06	0.226759	0.54107	0	0	4.57184	6.78401	THBS1
Cellular Response to Caffeine (GO:0071313)	2026-01-06	0.226759	0.54107	0	0	4.57184	6.78401	RYR2
Regulation of Translational Initiation in Response to Stress (GO:0043558)	2026-01-06	0.226759	0.54107	0	0	4.57184	6.78401	PPP1R15A
Cellular Response to Hepatocyte Growth Factor Stimulus (GO:0035729)	2026-01-06	0.226759	0.54107	0	0	4.57184	6.78401	APPL2
Release of Sequestered Calcium Ion Into Cytosol by Sarcoplasmic Reticulum (GO:0014808)	2026-01-06	0.226759	0.54107	0	0	4.57184	6.78401	RYR2
Response to Alkaloid (GO:0043279)	2026-01-06	0.226759	0.54107	0	0	4.57184	6.78401	RYR2
Response to Caffeine (GO:0031000)	2026-01-06	0.226759	0.54107	0	0	4.57184	6.78401	RYR2
Response to Hepatocyte Growth Factor (GO:0035728)	2026-01-06	0.226759	0.54107	0	0	4.57184	6.78401	APPL2
Retinal Ganglion Cell Axon Guidance (GO:0031290)	2026-01-06	0.226759	0.54107	0	0	4.57184	6.78401	PTPRM
Cortical Microtubule Organization (GO:0043622)	2026-01-06	0.226759	0.54107	0	0	4.57184	6.78401	KANK1
Definitive Hemopoiesis (GO:0060216)	2026-01-06	0.226759	0.54107	0	0	4.57184	6.78401	TGFBR3
Delamination (GO:0060232)	2026-01-06	0.226759	0.54107	0	0	4.57184	6.78401	AKNA
Short-Chain Fatty Acid Metabolic Process (GO:0046459)	2026-01-06	0.226759	0.54107	0	0	4.57184	6.78401	OXSM
Detection of Temperature Stimulus Involved in Sensory Perception (GO:0050961)	2026-01-06	0.226759	0.54107	0	0	4.57184	6.78401	TAC4
Detection of Temperature Stimulus Involved in Sensory Perception of Pain (GO:0050965)	2026-01-06	0.226759	0.54107	0	0	4.57184	6.78401	TAC4
Determination of Digestive Tract Left/Right Asymmetry (GO:0071907)	2026-01-06	0.226759	0.54107	0	0	4.57184	6.78401	NPHP3
Dorsal/Ventral Axis Specification (GO:0009950)	2026-01-06	0.226759	0.54107	0	0	4.57184	6.78401	MDFI
Enamel Mineralization (GO:0070166)	2026-01-06	0.226759	0.54107	0	0	4.57184	6.78401	FAM20A
Stress Granule Disassembly (GO:0035617)	2026-01-06	0.226759	0.54107	0	0	4.57184	6.78401	ZFAND1
Endothelin Receptor Signaling Pathway (GO:0086100)	2026-01-06	0.226759	0.54107	0	0	4.57184	6.78401	EDNRA
Enteric Nervous System Development (GO:0048484)	2026-01-06	0.226759	0.54107	0	0	4.57184	6.78401	SOX10
Enteroendocrine Cell Differentiation (GO:0035883)	2026-01-06	0.226759	0.54107	0	0	4.57184	6.78401	PAX6
Tachykinin Receptor Signaling Pathway (GO:0007217)	2026-01-06	0.226759	0.54107	0	0	4.57184	6.78401	TAC4
Tetrahydrofolate Interconversion (GO:0035999)	2026-01-06	0.226759	0.54107	0	0	4.57184	6.78401	MTHFD2
Toll-Like Receptor 9 Signaling Pathway (GO:0034162)	2026-01-06	0.226759	0.54107	0	0	4.57184	6.78401	UNC93B1
Fatty Acid Alpha-Oxidation (GO:0001561)	2026-01-06	0.226759	0.54107	0	0	4.57184	6.78401	ILVBL
Type B Pancreatic Cell Development (GO:0003323)	2026-01-06	0.226759	0.54107	0	0	4.57184	6.78401	NKX6-1
Type B Pancreatic Cell Proliferation (GO:0044342)	2026-01-06	0.226759	0.54107	0	0	4.57184	6.78401	NKX6-1
Ureter Development (GO:0072189)	2026-01-06	0.226759	0.54107	0	0	4.57184	6.78401	NPHP3
Free Ubiquitin Chain Polymerization (GO:0010994)	2026-01-06	0.226759	0.54107	0	0	4.57184	6.78401	UBE2C
Vascular Associated Smooth Muscle Cell Development (GO:0097084)	2026-01-06	0.226759	0.54107	0	0	4.57184	6.78401	ENG
Vascular Associated Smooth Muscle Contraction (GO:0014829)	2026-01-06	0.226759	0.54107	0	0	4.57184	6.78401	EDNRA
Gland Morphogenesis (GO:0022612)	2026-01-06	0.226759	0.54107	0	0	4.57184	6.78401	MSN
Glomerular Epithelial Cell Development (GO:0072310)	2026-01-06	0.226759	0.54107	0	0	4.57184	6.78401	IQGAP1
Glucose Mediated Signaling Pathway (GO:0010255)	2026-01-06	0.226759	0.54107	0	0	4.57184	6.78401	NKX6-1
White Fat Cell Differentiation (GO:0050872)	2026-01-06	0.226759	0.54107	0	0	4.57184	6.78401	PER2
Glycosylceramide Biosynthetic Process (GO:0046476)	2026-01-06	0.226759	0.54107	0	0	4.57184	6.78401	FA2H
Heart Trabecula Formation (GO:0060347)	2026-01-06	0.226759	0.54107	0	0	4.57184	6.78401	TGFBR3
Hemostasis (GO:0007599)	2026-01-06	0.226759	0.54107	0	0	4.57184	6.78401	VWF
Heparan Sulfate Proteoglycan Catabolic Process (GO:0030200)	2026-01-06	0.226759	0.54107	0	0	4.57184	6.78401	IDUA
Hexose Mediated Signaling (GO:0009757)	2026-01-06	0.226759	0.54107	0	0	4.57184	6.78401	NKX6-1
Hindlimb Morphogenesis (GO:0035137)	2026-01-06	0.226759	0.54107	0	0	4.57184	6.78401	OSR2
Humoral Immune Response Mediated by Circulating Immunoglobulin (GO:0002455)	2026-01-06	0.226759	0.54107	0	0	4.57184	6.78401	CD81
Insulin Secretion Involved in Cellular Response to Glucose Stimulus (GO:0035773)	2026-01-06	0.226759	0.54107	0	0	4.57184	6.78401	RAB11FIP2
Lipoprotein Metabolic Process (GO:0042157)	2026-01-06	0.226759	0.54107	0	0	4.57184	6.78401	APOE
Lung Vasculature Development (GO:0060426)	2026-01-06	0.226759	0.54107	0	0	4.57184	6.78401	BMPR2
Lymphocyte Migration Into Lymphoid Organs (GO:0097021)	2026-01-06	0.226759	0.54107	0	0	4.57184	6.78401	FUT4
Lysosomal Protein Catabolic Process (GO:1905146)	2026-01-06	0.226759	0.54107	0	0	4.57184	6.78401	LAMP2
Marginal Zone B Cell Differentiation (GO:0002315)	2026-01-06	0.226759	0.54107	0	0	4.57184	6.78401	LFNG
Metaphase/Anaphase Transition of Cell Cycle (GO:0044784)	2026-01-06	0.226759	0.54107	0	0	4.57184	6.78401	TACC3
Myoblast Migration (GO:0051451)	2026-01-06	0.226759	0.54107	0	0	4.57184	6.78401	MEGF10
- Reg of Adaptive Imm Resp Based on Som Recomb of Imm Rcptrs Built Frm IgSF Domains (GO:0002823)	2026-01-06	0.226759	0.54107	0	0	4.57184	6.78401	LGALS9
Negative Regulation of Axon Regeneration (GO:0048681)	2026-01-06	0.226759	0.54107	0	0	4.57184	6.78401	RTN4R
Negative Regulation of Centriole Replication (GO:0046600)	2026-01-06	0.226759	0.54107	0	0	4.57184	6.78401	CDK5RAP2
Negative Regulation of Leukocyte Migration (GO:0002686)	2026-01-06	0.226759	0.54107	0	0	4.57184	6.78401	HOXA7
Negative Regulation of Lipase Activity (GO:0060192)	2026-01-06	0.226759	0.54107	0	0	4.57184	6.78401	APOC1
Negative Regulation of Lipoprotein Particle Clearance (GO:0010985)	2026-01-06	0.226759	0.54107	0	0	4.57184	6.78401	PCSK9
Negative Regulation of Ruffle Assembly (GO:1900028)	2026-01-06	0.226759	0.54107	0	0	4.57184	6.78401	KANK1
Negative Regulation of Sodium Ion Transmembrane Transporter Activity (GO:2000650)	2026-01-06	0.226759	0.54107	0	0	4.57184	6.78401	PCSK9
Negative Regulation of Stress-Activated MAPK Cascade (GO:0032873)	2026-01-06	0.226759	0.54107	0	0	4.57184	6.78401	GSTP1
Negative Regulation of Striated Muscle Tissue Development (GO:0045843)	2026-01-06	0.226759	0.54107	0	0	4.57184	6.78401	FGF8
Nucleobase Catabolic Process (GO:0046113)	2026-01-06	0.226759	0.54107	0	0	4.57184	6.78401	DPYSL3
Nucleoside Diphosphate Metabolic Process (GO:0009132)	2026-01-06	0.226759	0.54107	0	0	4.57184	6.78401	ENTPD2
Nucleotide Transport (GO:0006862)	2026-01-06	0.226759	0.54107	0	0	4.57184	6.78401	SLC25A36
Pharyngeal Arch Artery Morphogenesis (GO:0061626)	2026-01-06	0.226759	0.54107	0	0	4.57184	6.78401	BMPR2
Positive Regulation of TORC2 Signaling (GO:1904515)	2026-01-06	0.226759	0.54107	0	0	4.57184	6.78401	USP9X
Positive Regulation of Amyloid-Beta Clearance (GO:1900223)	2026-01-06	0.226759	0.54107	0	0	4.57184	6.78401	APOE
Positive Regulation of Blood Circulation (GO:1903524)	2026-01-06	0.226759	0.54107	0	0	4.57184	6.78401	HRC
Positive Regulation of Fibroblast Growth Factor Receptor Signaling Pathway (GO:0045743)	2026-01-06	0.226759	0.54107	0	0	4.57184	6.78401	FGFBP3
Positive Regulation of Gastrulation (GO:2000543)	2026-01-06	0.226759	0.54107	0	0	4.57184	6.78401	OTX2
Positive Regulation of Icosanoid Secretion (GO:0032305)	2026-01-06	0.226759	0.54107	0	0	4.57184	6.78401	P2RX4
Positive Regulation of Interleukin-5 Production (GO:0032754)	2026-01-06	0.226759	0.54107	0	0	4.57184	6.78401	RARA
Positive Regulation of Leukocyte Tethering or Rolling (GO:1903238)	2026-01-06	0.226759	0.54107	0	0	4.57184	6.78401	FUT4
Positive Regulation of Meiotic Nuclear Division (GO:0045836)	2026-01-06	0.226759	0.54107	0	0	4.57184	6.78401	PRDM9
Positive Regulation of Mitotic Cytokinetic Process (GO:1903438)	2026-01-06	0.226759	0.54107	0	0	4.57184	6.78401	KIF20B
Positive Regulation of Multicellular Organism Growth (GO:0040018)	2026-01-06	0.226759	0.54107	0	0	4.57184	6.78401	PPIB
Positive Regulation of Pinocytosis (GO:0048549)	2026-01-06	0.226759	0.54107	0	0	4.57184	6.78401	APPL2
Positive Regulation of Protein Catabolic Process in the Vacuole (GO:1904352)	2026-01-06	0.226759	0.54107	0	0	4.57184	6.78401	CD81
Positive Regulation of Pyroptotic Inflammatory Response (GO:0140639)	2026-01-06	0.226759	0.54107	0	0	4.57184	6.78401	GBP2
Positive Regulation of Spindle Assembly (GO:1905832)	2026-01-06	0.226759	0.54107	0	0	4.57184	6.78401	NUMA1
Positive Regulation of Translation in Response to Stress (GO:0032056)	2026-01-06	0.226759	0.54107	0	0	4.57184	6.78401	NCK2
Positive Regulation of Trophoblast Cell Migration (GO:1901165)	2026-01-06	0.226759	0.54107	0	0	4.57184	6.78401	SYDE1
Proline Metabolic Process (GO:0006560)	2026-01-06	0.226759	0.54107	0	0	4.57184	6.78401	PYCR1
Pronephros Development (GO:0048793)	2026-01-06	0.226759	0.54107	0	0	4.57184	6.78401	OSR2
Protein Deubiquitination Involved in Ubiquitin-Dependent Protein Catabolic Process (GO:0071947)	2026-01-06	0.226759	0.54107	0	0	4.57184	6.78401	USP9X
Protein Import Into Peroxisome Matrix, Receptor Recycling (GO:0016562)	2026-01-06	0.226759	0.54107	0	0	4.57184	6.78401	USP9X
Regulation of Rab Protein Signal Transduction (GO:0032483)	2026-01-06	0.226759	0.54107	0	0	4.57184	6.78401	DENND3
Regulation of Cardiac Epithelial to Mesenchymal Transition (GO:0062042)	2026-01-06	0.226759	0.54107	0	0	4.57184	6.78401	EMP2
Positive Regulation of Epithelial Cell Proliferation (GO:0050679)	7/118	0.226769	0.54107	0	0	1.44393	2.14254	SEMA5A;OSR2;CDH13;LAMC1;AREG;F3;EXTL3
Positive Regulation of Cell Cycle Process (GO:0090068)	7/119	0.232981	0.549656	0	0	1.43096	2.08463	NUMA1;LEF1;NUSAP1;KIF23;KIF20B;NDC80;RAB33B
Regulation of Bone Mineralization (GO:0030500)	1959-04-01	0.234466	0.549656	0	0	1.6641	2.41369	OSR2;BMPR2;ANO6;GPM6B
Intracellular Calcium Ion Homeostasis (GO:0006874)	8/140	0.234862	0.549656	0	0	1.38781	2.0106	RYR2;EDNRA;STC2;CCL5;ITPR1;HRC;STC1;SLC8A2
Regulation of Filopodium Assembly (GO:0051489)	2040-03-01	0.235001	0.549656	0	0	1.85478	2.68603	GPM6A;TRPM2;DPYSL3
Regulation of Potassium Ion Transmembrane Transport (GO:1901379)	2040-03-01	0.235001	0.549656	0	0	1.85478	2.68603	KCNG1;KCNH2;KCNN4
Embryonic Skeletal System Development (GO:0048706)	2040-03-01	0.235001	0.549656	0	0	1.85478	2.68603	OSR2;HOXA3;HOXA4
Establishment of Spindle Orientation (GO:0051294)	2040-03-01	0.235001	0.549656	0	0	1.85478	2.68603	NUMA1;NDC80;CDK5RAP2
Positive Regulation of Lipid Biosynthetic Process (GO:0046889)	2040-03-01	0.235001	0.549656	0	0	1.85478	2.68603	ZBTB20;APOE;SORBS1
Regulation of DNA Binding (GO:0051101)	2040-03-01	0.235001	0.549656	0	0	1.85478	2.68603	SMOX;LEF1;MDFI
Regulation of Apoptotic Signaling Pathway (GO:2001233)	2040-03-01	0.235001	0.549656	0	0	1.85478	2.68603	ASAH2;DAPK2;CX3CL1
D-glucose Transmembrane Transport (GO:1904659)	2026-02-22	0.235208	0.549656	0	0	2.28686	3.30973	SLC2A9;HNF1A
Anterior/Posterior Axis Specification (GO:0009948)	2026-02-22	0.235208	0.549656	0	0	2.28686	3.30973	FZD5;DDIT3
Regulation of Steroid Metabolic Process (GO:0019218)	2026-02-22	0.235208	0.549656	0	0	2.28686	3.30973	ASAH1;APOE
Early Endosome to Late Endosome Transport (GO:0045022)	2026-02-22	0.235208	0.549656	0	0	2.28686	3.30973	EMP2;HOOK3
Endocardial Cushion Development (GO:0003197)	2026-02-22	0.235208	0.549656	0	0	2.28686	3.30973	BMPR2;ENG
Focal Adhesion Assembly (GO:0048041)	2026-02-22	0.235208	0.549656	0	0	2.28686	3.30973	SORBS1;THY1
Heparan Sulfate Proteoglycan Metabolic Process (GO:0030201)	2026-02-22	0.235208	0.549656	0	0	2.28686	3.30973	IDUA;EXTL3
Negative Regulation of SMAD Protein Signal Transduction (GO:0060392)	2026-02-22	0.235208	0.549656	0	0	2.28686	3.30973	TGFBR3;ENG
Negative Regulation of T Cell Receptor Signaling Pathway (GO:0050860)	2026-02-22	0.235208	0.549656	0	0	2.28686	3.30973	CEACAM1;THY1
Negative Regulation of Cell Development (GO:0010721)	2026-02-22	0.235208	0.549656	0	0	2.28686	3.30973	PAX6;HOOK3
Negative Regulation of Microtubule Depolymerization (GO:0007026)	2026-02-22	0.235208	0.549656	0	0	2.28686	3.30973	NAV3;ATXN7
Positive Regulation of Cholesterol Efflux (GO:0010875)	2026-02-22	0.235208	0.549656	0	0	2.28686	3.30973	APOE;PLTP
Positive Regulation of Epithelial Cell Differentiation (GO:0030858)	2026-02-22	0.235208	0.549656	0	0	2.28686	3.30973	ATOH8;NKX6-1
Positive Regulation of Heart Contraction (GO:0045823)	2026-02-22	0.235208	0.549656	0	0	2.28686	3.30973	RYR2;HRC
Regulation of Biosynthetic Process (GO:0009889)	2026-02-22	0.235208	0.549656	0	0	2.28686	3.30973	STC2;SIRPA
Regulation of Calcium Ion Import (GO:0090279)	2026-02-22	0.235208	0.549656	0	0	2.28686	3.30973	STC1;KCNN4
Regulation of Cardiac Muscle Contraction by Calcium Ion Signaling (GO:0010882)	2026-02-22	0.235208	0.549656	0	0	2.28686	3.30973	RYR2;HRC
Sphingolipid Metabolic Process (GO:0006665)	1979-05-01	0.236958	0.552903	0	0	1.54636	2.22655	CERS4;ABCA2;FA2H;ASAH2;ALDH3B1
Regulation of Cell Cycle G1/S Phase Transition (GO:1902806)	1979-05-01	0.236958	0.552903	0	0	1.54636	2.22655	CDKN2C;PHF10;DPF3;SMARCA2;APPL2
[truncated: 2,795 more rows]

## Sheet: Supplementary Table-6
Supplementary Table-6 : Pathways associated with H3K9me3 lost sites over LAD regions
[truncated: 929 more rows]

[truncated: 5 more sheets: Supplementary Table-7, Supplementary Table-8, Supplementary Table-9, Supplementary Table-10, Supplementary Table-11]
